# Supplementary material for: A selective ER‐phagy exerts procollagen quality control via a Calnexin‐FAM134B complex
Source: EMBO J. 2018 Dec 17;38(2):e99847. doi: 10.15252/embj.201899847 (PMC6331724; doi:10.15252/embj.201899847)
Supplement: Supplementary file 2 — Dataset EV1 [file EMBJ-38-e99847-s002.xlsx]

## Sheet: LEGEND
Dataset EV1. Label free mass spectrometry proteome analysis of Fam134b and Canx knockout MEFs.
Mass Spectrometry data are representative of three independent experiments. Raw files were processed using MaxQuant software while statistic analysis and GO annotation enrichment were elaborated with Perseus software. [+] in column AJ, AO, indicate the significantly regulated values (Student's T-test Difference >=1 & -Log Student's T-test p-value >1.3) respectively for Canx KO and Fam134b KO vers…

## Sheet: KEY
Column	Description
T-test Significant	+ indicates proteins being significant for a FDR<0.05
GOBP name	GOBP annotation (mouse Uniprot)
GOCC name	GOMF annotation (mouse Uniprot)
GOMF name	GOCC annotation (mouse Uniprot)
KEGG name	KEGG annotation (mouse Uniprot)
Pfam	Pfam annotation (mouse Uniprot)
Peptides	Number of identified peptides
Razor + unique peptides	Number of identified razor and unique peptides
Unique peptides	Number of identified unique peptides
Score	The Andromeda score of the best identified modified peptide containing this site
Intensity	Sum of intensities for all identified peptides
-Log10 t-test p value	negative log 10 p value
Protein IDs	Protein IDS
Majority protein IDs	majority protein IDS
Protein names	Protein names according to the uniport.org website
Gene names	Gene names

## Sheet: PostPerseusFAM134BCANX
LFQ intensity Canx1	LFQ intensity Canx2	LFQ intensity Canx3	LFQ intensity Ctrl1	LFQ intensity Ctrl2	LFQ intensity Ctrl3	LFQ intensity Fam134b_1	LFQ intensity Fam134b_2	LFQ intensity Fam134b_3	LFQ intensity WT1	LFQ intensity WT2	LFQ intensity WT3	C: Student's T-test Significant CANX_CTRL	C: Student's T-test significant	C: Student's T-test Significant FAM_WT	C: Student's T-test significant_	C: GOBP name	C: GOMF name	C: GOCC name	C: KEGG name	C: Pfam	N: Peptides	N: Razor + unique peptides	N: Unique peptides	N: Sequence coverage [%]	N: Unique + razor sequence coverage [%]	N: Unique sequence coverage [%]	N: Mol. weight [kDa]	N: Q-value	N: Score	N: Intensity	N: MS/MS count	N: -Log Student's T-test p-value Canx_Ctrl	N: Student's T-test q-value Canx_Ctrl	N: Student's T-test Difference Canx_Ctrl	Significantly regulated Canx KO vs Ctrl	N: Student's T-test Test statistic Canx_Ctrl	N: -Log Student's T-test p-value Fam134b_WT	N: Student's T-test q-value Fam134b_WT	N: Student's T-test Difference Fam134b_WT	Significantly regulated Fam134b KO vs WT	N: Student's T-test Test statistic Fam134b_WT	Commonly regulated Canx KO & Fam134b KO	T: Protein IDs	T: Majority protein IDs	T: Protein names	T: Gene names
31.7396	32.1667	32.2257	29.1911	28.9688	28.7849	31.4814	31.708	31.7055	22.7826	23.1617	23.2999	+	CANX_CTRL	+	FAM_WT	anatomical structure development;anatomical structure formation involved in morphogenesis;anatomical structure morphogenesis;biological regulation;biomineral tissue development;biosynthetic process;blood vessel development;bone trabecula formation;cartilage development;cartilage development involved in endochondral bone morphogenesis;cell communication;cell differentiation;cellular component asse…	binding;cation binding;extracellular matrix structural constituent;growth factor binding;identical protein binding;ion binding;metal ion binding;platelet-derived growth factor binding;protein binding;structural molecule activity	cell part;collagen;collagen type I;cytoplasm;cytoplasmic membrane-bounded vesicle;cytoplasmic part;cytoplasmic vesicle;endoplasmic reticulum;extracellular matrix;extracellular matrix part;extracellular region part;extracellular space;fibrillar collagen;Golgi apparatus;intracellular membrane-bounded organelle;intracellular organelle;intracellular part;membrane-bounded organelle;membrane-bounded ve…	Amoebiasis;ECM-receptor interaction;Focal adhesion;Protein digestion and absorption	COLFI;Collagen;VWC	81	81	80	66.1	66.1	65.5	138.03	0	323.31	25594000000	412	4.03545	0	3.06245	+	10.4526	6.00956	0	8.5502	+	31.4431	+	P11087;P11087-2;CON__Q862S4	P11087;P11087-2	Collagen alpha-1(I) chain	Col1a1
30.8237	31.1635	31.17	28.6955	28.6966	28.6345	30.1689	30.4653	30.6467	21.6942	21.8801	23.0889	+	CANX_CTRL	+	FAM_WT	anatomical structure development;anatomical structure morphogenesis;biological regulation;blood vessel development;cell surface receptor linked signaling pathway;cellular component assembly;cellular component organization;cellular component organization at cellular level;cellular component organization or biogenesis;cellular component organization or biogenesis at cellular level;cellular process;…	binding;binding, bridging;cation binding;extracellular matrix structural constituent;growth factor binding;identical protein binding;ion binding;metal ion binding;platelet-derived growth factor binding;protein binding;protein binding, bridging;SMAD binding;structural molecule activity	collagen;collagen type I;extracellular matrix;extracellular matrix part;extracellular membrane-bounded organelle;extracellular organelle;extracellular region part;extracellular space;extracellular vesicular exosome;fibrillar collagen;membrane-bounded organelle;membrane-bounded vesicle;organelle;vesicle	Amoebiasis;ECM-receptor interaction;Focal adhesion;Protein digestion and absorption	COLFI;Collagen	41	41	41	49.5	49.5	49.5	129.56	0	323.31	12535000000	219	4.47168	0	2.37684	+	10.9929	4.24063	0	8.2059	+	14.6833	+	Q3TX57;Q01149;E0CXI2	Q3TX57;Q01149	Collagen alpha-2(I) chain	Col1a2
28.903	28.9331	28.936	30.2261	30.2956	30.1693	29.6387	29.7331	29.5683	22.864	21.3369	21.6787	+	CANX_CTRL	+	FAM_WT	acute inflammatory response;aging;amine metabolic process;anatomical structure development;anatomical structure morphogenesis;biological adhesion;biological regulation;carbohydrate homeostasis;cell adhesion;cell chemotaxis;cell migration;cell motility;cell-cell adhesion;cell-matrix adhesion;cell-substrate adhesion;cellular chemical homeostasis;cellular component movement;cellular glucose homeosta…	binding;catalytic activity;cell adhesion molecule binding;integrin binding;oxidoreductase activity;oxidoreductase activity, acting on the CH-NH2 group of donors;oxidoreductase activity, acting on the CH-NH2 group of donors, oxygen as acceptor;primary amine oxidase activity;protein binding;protein complex binding;receptor binding	alpha9-beta1 integrin-vascular cell adhesion molecule-1 complex;anchored to membrane;apical part of cell;cell part;cell periphery;cell projection;cell surface;cytoplasmic part;cytoskeletal part;early endosome;endoplasmic reticulum;endosome;external side of plasma membrane;extracellular membrane-bounded organelle;extracellular organelle;extracellular region part;extracellular space;extracellular v…	African trypanosomiasis;Cell adhesion molecules (CAMs);Leukocyte transendothelial migration;Malaria	C2-set;I-set	32	32	32	52.4	52.4	52.4	81.316	0	228.91	9460100000	227	5.36817	0	-1.30627	+	-9.46406	4.10495	0	7.68682	+	13.6011	+	Q3UPN1;P29533;Q544V4;P29533-2;A0A0G2JFP9	Q3UPN1;P29533	Vascular cell adhesion protein 1	Vcam1
29.4926	29.9691	29.5772	27.8953	27.9269	28.5534	30.4517	31.1719	31.468	23.7326	23.1969	23.117	+	CANX_CTRL	+	FAM_WT		binding;carboxylic acid binding;isoprenoid binding;lipid binding;monocarboxylic acid binding;retinal binding;retinoic acid binding;retinoid binding;retinol binding;transporter activity;vitamin binding	cell part;cytoplasm;cytoplasmic part;cytosol;intracellular part		Lipocalin	16	16	14	92	92	87.6	15.591	0	113.97	11083000000	131	2.40675	0	1.55441	+	4.3209	4.55271	0	7.68167	+	16.7593	+	P62965	P62965	Cellular retinoic acid-binding protein 1	Crabp1
26.0421	26.4876	26.6125	29.3308	29.6567	29.8003	26.7768	27.7076	27.8078	23.8416	23.0668	22.2322	+	CANX_CTRL	+	FAM_WT	metabolic process	catalytic activity;enzyme activator activity;enzyme regulator activity;GDP-dissociation inhibitor activity;GTPase activator activity;GTPase activity;GTPase regulator activity;hydrolase activity;hydrolase activity, acting on acid anhydrides;hydrolase activity, acting on acid anhydrides, in phosphorus-containing anhydrides;nucleoside-triphosphatase activity;nucleoside-triphosphatase regulator activ…	cell part;cytoplasm;extracellular membrane-bounded organelle;extracellular organelle;extracellular region part;extracellular vesicular exosome;intracellular part;membrane-bounded organelle;membrane-bounded vesicle;organelle;vesicle	Neurotrophin signaling pathway;Vasopressin-regulated water reabsorption	Rho_GDI	10	10	10	70.5	70.5	70.5	22.851	0	95.538	4587900000	68	3.87943	0	-3.21523	+	-9.98706	2.81628	0	4.38388	+	6.55348	+	Q61599;A0A0N4SVH4;D3YWL7	Q61599	Rho GDP-dissociation inhibitor 2	Arhgdib
21.2968	22.2288	22.5928	27.6445	27.5784	27.5681	28.0562	27.8279	27.7366	22.2347	22.8026	26.3411	+	CANX_CTRL	+	FAM_WT	axon guidance;biological adhesion;cell adhesion;cellular process;chemotaxis;locomotion;motor axon guidance;response to chemical stimulus;response to external stimulus;response to stimulus;taxis		adherens junction;anchoring junction;axon;cell body;cell junction;cell part;cell projection;cell-substrate adherens junction;cell-substrate junction;external side of plasma membrane;extracellular membrane-bounded organelle;extracellular organelle;extracellular region part;extracellular vesicular exosome;focal adhesion;integral to membrane;intrinsic to membrane;membrane part;membrane-bounded organ…	Cell adhesion molecules (CAMs)	C2-set_2	13	13	13	38.2	38.2	38.2	63.668	0	71.565	1693000000	72	3.86586	0	-5.55753	+	-11.4193	1.46947	0.0222262	4.08077	+	2.9397	+	E9Q3Q6;Q54AJ5;Q61490;E9Q4G8;F6QH25;Q5MPX5	E9Q3Q6;Q54AJ5;Q61490;E9Q4G8	CD166 antigen	Alcam
25.9921	26.6127	26.2965	23.2304	23.4853	24.9102	27.2892	28.0089	28.0388	24.2687	24.2082	24.0464	+	CANX_CTRL	+	FAM_WT	biological regulation;cell surface receptor linked signaling pathway;cellular process;cellular response to chemical stimulus;cellular response to endogenous stimulus;cellular response to hormone stimulus;cellular response to insulin stimulus;cellular response to organic substance;cellular response to peptide hormone stimulus;cellular response to stimulus;enzyme linked receptor protein signaling p…	binding;binding, bridging;insulin receptor binding;phosphoprotein binding;phosphotyrosine binding;protein binding;protein binding, bridging;protein complex binding;protein phosphorylated amino acid binding;receptor binding;SH3/SH2 adaptor activity;signaling adaptor activity	cell part;cytoplasmic part;cytosol;intracellular part		BPS;PH;RA;SH2	16	16	16	40.7	40.7	40.7	62.258	0	57.752	1087900000	62	1.92855	0.00106122	2.42517	+	3.71668	3.84512	0	3.60453	+	10.1864	+	Q5SUW3;Q60760-2;Q60760;Q60760-3;Q5SUW0;B1ATS8;B1ATS7	Q5SUW3;Q60760-2;Q60760;Q60760-3	Growth factor receptor-bound protein 10	Grb10
24.876	25.4471	25.5246	27.8006	27.7444	28.3971	26.2457	26.1107	26.3716	22.737	23.0004	22.5989	+	CANX_CTRL	+	FAM_WT	biosynthetic process;carbohydrate metabolic process;carboxylic acid biosynthetic process;carboxylic acid metabolic process;cellular biosynthetic process;cellular ketone metabolic process;cellular metabolic process;cellular nitrogen compound metabolic process;cellular process;coenzyme metabolic process;cofactor metabolic process;heterocycle metabolic process;lactate biosynthetic process;lactate bi…	binding;catalytic activity;coenzyme binding;cofactor binding;lactate dehydrogenase activity;L-lactate dehydrogenase activity;NAD binding;nucleotide binding;oxidoreductase activity;oxidoreductase activity, acting on CH-OH group of donors;oxidoreductase activity, acting on the CH-OH group of donors, NAD or NADP as acceptor	cell part;cytoplasm;cytoplasmic part;extracellular membrane-bounded organelle;extracellular organelle;extracellular region part;extracellular vesicular exosome;intracellular membrane-bounded organelle;intracellular organelle;intracellular part;membrane;membrane-bounded organelle;membrane-bounded vesicle;mitochondrion;myelin sheath;organelle;vesicle	Cysteine and methionine metabolism;Glycolysis / Gluconeogenesis;Propanoate metabolism;Pyruvate metabolism	Ldh_1_C;Ldh_1_N	15	13	13	53.3	53.3	53.3	36.572	0	28.985	1593000000	54	3.11612	0	-2.69815	+	-6.87804	4.80298	0	3.4639	+	14.4459	+	P16125;D3Z7F0;A0A0N4SVV8	P16125;D3Z7F0	L-lactate dehydrogenase B chain;L-lactate dehydrogenase	Ldhb
27.9347	27.7474	28.1826	25.679	25.2591	24.7069	25.2292	25.3071	25.524	23.8796	22.3352	21.1303	+	CANX_CTRL	+	FAM_WT	biological adhesion;cell adhesion;cellular component assembly;cellular component organization;cellular component organization or biogenesis;cellular process;macromolecular complex assembly;macromolecular complex subunit organization;protein complex assembly;protein complex subunit organization;protein heterooligomerization;protein heterotrimerization;protein oligomerization;protein trimerization;…		cell part;collagen;extracellular matrix;extracellular matrix part;extracellular membrane-bounded organelle;extracellular organelle;extracellular region;extracellular region part;extracellular space;extracellular vesicular exosome;macromolecular complex;membrane;membrane-bounded organelle;membrane-bounded vesicle;organelle;plasma membrane;protein complex;proteinaceous extracellular matrix;sarcolem…	ECM-receptor interaction;Focal adhesion;Protein digestion and absorption	Collagen;VWA	17	17	17	20.7	20.7	20.7	110.33	0	62.368	1070400000	47	3.0522	0	2.7399	+	6.70901	1.654	0.0166491	2.90504	+	3.22591	+	Q02788;D3Z7D5	Q02788;D3Z7D5	Collagen alpha-2(VI) chain	Col6a2
28.3813	28.3602	27.0651	25.6473	26.0356	25.5452	25.3742	26.5002	26.2675	23.5942	23.6924	22.5022	+	CANX_CTRL	+	FAM_WT	amine catabolic process;amine metabolic process;arginine catabolic process;arginine metabolic process;carboxylic acid catabolic process;carboxylic acid metabolic process;catabolic process;cellular amine metabolic process;cellular amino acid catabolic process;cellular amino acid metabolic process;cellular catabolic process;cellular ketone metabolic process;cellular metabolic process;cellular modif…	amine binding;amino acid binding;binding;carboxylic acid binding;catalytic activity;dimethylargininase activity;hydrolase activity;hydrolase activity, acting on carbon-nitrogen (but not peptide) bonds;hydrolase activity, acting on carbon-nitrogen (but not peptide) bonds, in linear amidines	cell part;centrosome;cytoplasm;cytoplasmic part;cytoskeletal part;extracellular membrane-bounded organelle;extracellular organelle;extracellular region part;extracellular vesicular exosome;intracellular membrane-bounded organelle;intracellular non-membrane-bounded organelle;intracellular organelle;intracellular organelle part;intracellular part;membrane-bounded organelle;membrane-bounded vesicle;…		Amidinotransf	8	8	8	62.5	62.5	62.5	29.645	0	58.551	1343400000	50	2.05193	0.0011577	2.1928	+	3.91436	2.25242	0.00393701	2.78437	+	4.54154	+	Q99LD8;O08972;G3UZR0	Q99LD8;O08972	N(G),N(G)-dimethylarginine dimethylaminohydrolase 2	Ddah2
29.6666	29.8067	29.8524	28.7824	28.8103	28.7219	27.8046	27.8942	27.7773	24.8768	25.5801	25.1092	+	CANX_CTRL	+	FAM_WT	cell differentiation;cellular component organization;cellular component organization or biogenesis;cellular developmental process;cellular membrane organization;cellular process;collagen catabolic process;collagen metabolic process;developmental process;endocytosis;establishment of localization;macromolecule metabolic process;membrane invagination;membrane organization;metabolic process;multicell…	binding;carbohydrate binding;collagen binding;protein binding	adherens junction;anchoring junction;cell junction;cell part;cell surface;cell-substrate adherens junction;cell-substrate junction;focal adhesion;integral to membrane;intrinsic to membrane;membrane;membrane part;plasma membrane	ko05152;Phagosome	fn2;Lectin_C	37	37	37	29.4	29.4	29.4	167.07	0	192.15	5815300000	172	4.07843	0	1.00369	+	6.20776	3.63661	0	2.63666	+	8.50967	+	Q64449;A2AAA9;Q64449-2	Q64449;A2AAA9	C-type mannose receptor 2	Mrc2
24.6039	24.5114	24.6366	25.699	25.9835	26.1593	25.1774	24.371	24.6411	21.1167	22.6383	22.6565	+	CANX_CTRL	+	FAM_WT	carbohydrate metabolic process;cellular carbohydrate metabolic process;cellular macromolecule metabolic process;cellular metabolic process;cellular process;cellular protein metabolic process;glycosylation;macromolecule glycosylation;macromolecule metabolic process;macromolecule modification;metabolic process;primary metabolic process;protein glycosylation;protein metabolic process;protein modific…	catalytic activity;glucosyltransferase activity;transferase activity;transferase activity, transferring glycosyl groups;transferase activity, transferring hexosyl groups;UDP-glucose:glycoprotein glucosyltransferase activity;UDP-glucosyltransferase activity;UDP-glycosyltransferase activity		Protein processing in endoplasmic reticulum	Glyco_transf_8;UDP-g_GGTase	13	10	10	10.4	9	9	172.76	0	26.032	468070000	29	3.21472	0	-1.36332	+	-5.69839	2.00135	0.00628571	2.59269	+	3.91278	+	E9Q4X2;G3UXP5;F6X3X7;F6YNY8	E9Q4X2		Uggt2
22.8094	21.7499	23.2097	27.921	27.5228	28.2395	24.6029	25.1719	25.3286	22.3848	22.7062	23.2506	+	CANX_CTRL	+	FAM_WT	biological regulation;regulation of biological process;regulation of cell adhesion;regulation of cellular process;regulation of signaling	binding;cation binding;ion binding;metal ion binding;transition metal ion binding;zinc ion binding	adherens junction;anchoring junction;cell junction;cell-substrate adherens junction;cell-substrate junction;focal adhesion		LIM;PDZ	27	27	1	33.7	33.7	1.3	133.84	0	80.06	1258300000	53	3.41066	0	-5.30471	+	-9.10937	2.59327	0.00122449	2.25396	+	5.17763	+	F6TFN2	F6TFN2		Lmo7
24.7731	24.5487	25.1681	23.8294	23.3483	23.5131	25.1141	25.3837	24.8403	22.4981	24.0167	22.0952	+	CANX_CTRL	+	FAM_WT	actin cytoskeleton organization;actin filament capping;actin filament organization;actin filament-based process;actomyosin structure organization;anatomical structure formation involved in morphogenesis;biological regulation;cellular component assembly;cellular component assembly at cellular level;cellular component assembly involved in morphogenesis;cellular component organization;cellular compo…	binding;cytoskeletal protein binding;protein binding;tropomyosin binding	cell part;contractile fiber part;cytoplasmic part;cytoskeletal part;intracellular organelle part;intracellular part;organelle part;striated muscle thin filament		Tropomodulin;WH2	6	6	6	14.5	14.5	14.5	66.267	0	8.2108	259260000	14	2.27806	0.00112029	1.26637	+	3.8425	1.68228	0.0176751	2.2427	+	3.17813	+	F8VPR1;Q8BVA4	F8VPR1;Q8BVA4	Leiomodin-1	Lmod1
29.0061	28.9602	29.2089	26.0878	26.4883	26.6039	27.9924	27.9933	28.4146	26.0182	26.1521	25.8076	+	CANX_CTRL	+	FAM_WT	biological regulation;macromolecule metabolic process;metabolic process;positive regulation of catalytic activity;positive regulation of hydrolase activity;positive regulation of molecular function;positive regulation of peptidase activity;primary metabolic process;protein metabolic process;proteolysis;regulation of biological process;regulation of catalytic activity;regulation of hydrolase activ…	binding;carbohydrate binding;collagen binding;enzyme activator activity;enzyme regulator activity;glycosaminoglycan binding;heparin binding;pattern binding;peptidase activator activity;peptidase regulator activity;polysaccharide binding;protein binding	collagen;extracellular matrix;extracellular matrix part;extracellular membrane-bounded organelle;extracellular organelle;extracellular region part;extracellular space;extracellular vesicular exosome;membrane-bounded organelle;membrane-bounded vesicle;organelle;vesicle		CUB;NTR	19	19	19	66.2	66.2	66.2	50.167	0	88.276	3120800000	78	3.97468	0	2.66507	+	9.72634	3.61374	0	2.14081	+	7.85081	+	Q3UIP2;Q61398;D3YUE2;A0A0G2JE29;D3YZE3;D3YWH0	Q3UIP2;Q61398;D3YUE2;A0A0G2JE29;D3YZE3	Procollagen C-endopeptidase enhancer 1	Pcolce
22.7567	23.7003	22.2195	24.854	24.4741	24.3709	24.2952	24.5431	24.5486	23.1796	21.9581	22.1183	+	CANX_CTRL	+	FAM_WT	cellular macromolecule metabolic process;cellular metabolic process;cellular process;cellular protein metabolic process;macromolecule metabolic process;metabolic process;peptide metabolic process;primary metabolic process;protein maturation;protein metabolic process;protein processing;signal peptide processing	catalytic activity;hydrolase activity;peptidase activity	cell part;cytoplasmic part;endoplasmic reticulum part;integral to membrane;intracellular organelle part;intracellular part;intrinsic to membrane;macromolecular complex;membrane part;organelle part;protein complex;signal peptidase complex		SPC22	3	3	3	17.8	17.8	17.8	20.146	0	4.8419	205320000	10	1.66711	0.00488462	-1.67413	+	-3.00545	2.18886	0.00541772	2.04363	+	4.15133	+	Q9D365	Q9D365	Signal peptidase complex subunit 3	Spcs3
21.3262	23.556	23.1603	27.7493	27.4807	28.4425	23.2985	25.4565	24.2077	22.1811	21.8841	22.8365	+	CANX_CTRL	+	FAM_WT	biological regulation;negative regulation of apoptosis;negative regulation of biological process;negative regulation of catalytic activity;negative regulation of cell death;negative regulation of cellular process;negative regulation of endopeptidase activity;negative regulation of hydrolase activity;negative regulation of molecular function;negative regulation of peptidase activity;negative regul…	endopeptidase inhibitor activity;endopeptidase regulator activity;enzyme inhibitor activity;enzyme regulator activity;peptidase inhibitor activity;peptidase regulator activity;serine-type endopeptidase inhibitor activity	cell part;cytoplasm;extracellular region part;extracellular space;intracellular part	Amoebiasis	Serpin	16	16	16	57.8	57.8	57.8	46.291	0	177.1	1263900000	30	2.65922	0	-5.21001	+	-6.17118	1.37517	0.0368707	2.02032	+	2.57079	+	Q542A3;P12388;F6ZFV0	Q542A3;P12388	Plasminogen activator inhibitor 2, macrophage	Serpinb2
29.5955	29.5392	29.1957	30.9079	30.9856	30.7356	30.7408	31.1146	31.0225	28.9751	29.2891	28.5713	+	CANX_CTRL	+	FAM_WT	alcohol metabolic process;amine metabolic process;biosynthetic process;carbohydrate metabolic process;carbohydrate transport;cellular amine metabolic process;cellular biogenic amine metabolic process;cellular biosynthetic process;cellular carbohydrate metabolic process;cellular lipid metabolic process;cellular metabolic process;cellular nitrogen compound metabolic process;cellular process;establi…	binding;carboxylic acid binding;fatty acid binding;lipid binding;monocarboxylic acid binding;transporter activity	cell part;cytoplasm;extracellular membrane-bounded organelle;extracellular organelle;extracellular region part;extracellular vesicular exosome;intracellular part;membrane-bounded organelle;membrane-bounded vesicle;organelle;vesicle	PPAR signaling pathway	Lipocalin	17	17	17	85.9	85.9	85.9	15.137	0	262.15	20020000000	220	3.22873	0	-1.4329	+	-5.84531	2.98359	0.00148148	2.01413	+	5.99011	+	Q497I3;Q05816	Q497I3;Q05816	Fatty acid-binding protein, epidermal	Fabp5
22.032	22.6925	22.6428	24.5206	23.9861	24.1064	25.9886	26.5975	26.3922	24.2457	24.4285	24.4658	+	CANX_CTRL	+	FAM_WT	aging;anatomical structure development;anatomical structure formation involved in morphogenesis;anatomical structure homeostasis;angiogenesis;biological adhesion;biological regulation;biosynthetic process;calcium ion transport;cartilage condensation;cation transport;cell adhesion;cell communication;cell differentiation;cell migration;cell motility;cell proliferation;cell surface receptor linked s…	binding;carbohydrate binding;glycosaminoglycan binding;heparin binding;integrin binding;pattern binding;polysaccharide binding;protein binding;protein complex binding;receptor binding	cell cortex;cell part;cis-Golgi network;cytoplasmic part;cytosol;extracellular matrix;extracellular region;extracellular region part;extracellular space;Golgi apparatus;Golgi apparatus part;intracellular membrane-bounded organelle;intracellular organelle;intracellular organelle part;intracellular part;membrane-bounded organelle;organelle;organelle part;perinuclear region of cytoplasm;proteinaceou…		Cys_knot;IGFBP;TSP_1;VWC	6	6	6	21.8	21.8	21.8	37.824	0	11.172	412540000	12	2.55098	0	-1.74859	+	-4.76404	3.27883	0	1.9461	+	6.68	+	P29268;H3BJW0;H3BK14	P29268;H3BJW0	Connective tissue growth factor	Ctgf
24.2684	24.8044	24.1019	25.0669	25.895	25.3058	24.8609	25.1685	24.9591	22.6698	23.0631	24.173	+	CANX_CTRL	+	FAM_WT	anatomical structure formation involved in morphogenesis;angiogenesis;apoptosis;biological adhesion;biological regulation;cell adhesion;cell death;cell differentiation;cellular developmental process;cellular process;cellular response to abiotic stimulus;cellular response to chemical stimulus;cellular response to hydrogen peroxide;cellular response to ionizing radiation;cellular response to oxidat…	binding;GDP binding;GTP binding;guanyl nucleotide binding;guanyl ribonucleotide binding;nucleotide binding;purine nucleotide binding;purine ribonucleoside triphosphate binding;purine ribonucleotide binding;ribonucleotide binding	adherens junction;anchoring junction;cell division site part;cell junction;cell part;cell-substrate adherens junction;cell-substrate junction;cleavage furrow;cytoplasmic part;cytosol;early endosome;endosomal part;endosome;endosome membrane;extracellular membrane-bounded organelle;extracellular organelle;extracellular region part;extracellular vesicular exosome;focal adhesion;intracellular membran…		Ras	7	6	6	43.9	39.3	39.3	22.123	0	10.184	385860000	18	1.47219	0.0132593	-1.03097	+	-2.42711	1.67748	0.0198217	1.69425	+	3.03021	+	Q4FJM5;P62746	Q4FJM5;P62746	Rho-related GTP-binding protein RhoB	Rhob
23.2718	23.1034	22.5473	24.9619	25.1001	24.3667	26.1379	25.3179	25.095	23.9642	23.4691	24.0395	+	CANX_CTRL	+	FAM_WT	amine biosynthetic process;amine catabolic process;amine metabolic process;behavior;behavioral interaction between organisms;biological regulation;biosynthetic process;carboxylic acid biosynthetic process;carboxylic acid catabolic process;carboxylic acid metabolic process;catabolic process;cell communication;cell-cell signaling;cellular amine metabolic process;cellular amino acid biosynthetic pro…	catalytic activity;glutaminase activity;hydrolase activity;hydrolase activity, acting on carbon-nitrogen (but not peptide) bonds;hydrolase activity, acting on carbon-nitrogen (but not peptide) bonds, in linear amides	cell part;cytoplasmic part;cytosol;intracellular membrane-bounded organelle;intracellular organelle;intracellular part;membrane-bounded organelle;mitochondrion;organelle	Alanine, aspartate and glutamate metabolism;Arginine and proline metabolism;D-Glutamine and D-glutamate metabolism;Nitrogen metabolism;Proximal tubule bicarbonate reclamation	Ank_2;Glutaminase	30	4	4	61.3	12.2	12.2	73.963	0	28.821	349860000	19	2.36973	0	-1.83537	+	-4.43407	2.01471	0.00841176	1.69266	+	3.6474	+	D3Z7P3;D3Z7P4;F6U529;F7B327	D3Z7P3;D3Z7P4	Glutaminase kidney isoform, mitochondrial	Gls
25.4902	25.1907	26.0736	27.1807	26.9982	28.0184	25.4954	25.1896	25.929	23.6942	24.0775	23.8003	+	CANX_CTRL	+	FAM_WT	amine biosynthetic process;amine metabolic process;biological regulation;biosynthetic process;carboxylic acid biosynthetic process;carboxylic acid metabolic process;cellular amine metabolic process;cellular amino acid biosynthetic process;cellular amino acid metabolic process;cellular biosynthetic process;cellular component assembly;cellular component organization;cellular component organization …	binding;carbon-sulfur lyase activity;catalytic activity;cofactor binding;cystathionine gamma-lyase activity;L-cysteine desulfhydrase activity;lyase activity;pyridoxal phosphate binding;vitamin B6 binding;vitamin binding	cell part;cytoplasm;extracellular membrane-bounded organelle;extracellular organelle;extracellular region part;extracellular vesicular exosome;intracellular membrane-bounded organelle;intracellular organelle;intracellular organelle part;intracellular part;membrane-bounded organelle;membrane-bounded vesicle;nuclear part;nucleoplasm;nucleus;organelle;organelle part;vesicle	Cysteine and methionine metabolism;Glycine, serine and threonine metabolism;Nitrogen metabolism;Selenocompound metabolism	Cys_Met_Meta_PP	9	9	9	39.4	39.4	39.4	43.567	0	95.046	1245400000	36	1.95063	0.00182222	-1.81429	+	-3.57669	2.63917	0.00110092	1.68066	+	4.89904	+	Q8VCN5	Q8VCN5	Cystathionine gamma-lyase	Cth
24.7517	24.7104	24.3347	23.1574	23.4243	23.6363	24.3884	23.6209	23.7625	22.5079	22.2139	22.0568	+	CANX_CTRL	+	FAM_WT	anatomical structure morphogenesis;cell morphogenesis;cell morphogenesis involved in differentiation;cellular component morphogenesis;cellular component organization;cellular component organization or biogenesis;cellular developmental process;cellular process;developmental process;epithelial cell morphogenesis;establishment of localization;establishment of localization in cell;establishment of pr…		cell part;cell projection;centriole;centrosome;cilium;cytoplasm;cytoplasmic part;cytoskeletal part;cytosol;intracellular non-membrane-bounded organelle;intracellular organelle;intracellular organelle part;intracellular part;membrane;microtubule organizing center;microtubule organizing center part;non-membrane-bounded organelle;nuclear part;nucleoplasm;organelle;organelle part;plasma membrane;prim…		Jnk-SapK_ap_N;RILP	7	7	7	22.9	22.9	22.9	47.323	0	15.066	183060000	22	2.46813	0.000689379	1.19291	+	4.0879	2.45202	0.00390625	1.6644	+	4.49428	+	Q9JJC6;A0A0G2JFP1;A0A0G2JES6	Q9JJC6	RILP-like protein 1	Rilpl1
29.1197	29.4282	28.7558	26.0583	26.7565	26.2782	27.9808	28.282	28.3855	26.7988	26.6755	26.2261	+	CANX_CTRL	+	FAM_WT	anatomical structure development;biological regulation;bone development;cellular process;cellular response to chemical stimulus;cellular response to growth factor stimulus;cellular response to organic substance;cellular response to stimulus;developmental process;heart development;inner ear development;lung development;multicellular organismal process;negative regulation of angiogenesis;negative r…	binding;calcium ion binding;cation binding;collagen binding;extracellular matrix binding;ion binding;metal ion binding;protein binding	basement membrane;cell part;cell surface;cytoplasmic membrane-bounded vesicle;cytoplasmic part;cytoplasmic vesicle;cytoplasmic vesicle membrane;cytoplasmic vesicle part;extracellular matrix;extracellular matrix part;extracellular region part;extracellular space;intracellular membrane-bounded organelle;intracellular organelle;intracellular organelle part;intracellular part;membrane;membrane-bounde…		FOLN;Kazal_1;SPARC_Ca_bdg	13	13	13	41.2	41.2	41.2	34.322	0	90.093	3447200000	106	3.1925	0	2.73689	+	7.14099	2.83058	0.00125	1.64928	+	5.28292	+	Q5NCU4;Q5NCU5;P07214;Q5NCU3	Q5NCU4;Q5NCU5;P07214;Q5NCU3	SPARC	Sparc
28.1684	28.7005	28.6606	25.4619	25.999	25.4368	29.2826	29.6995	29.6788	27.9227	27.9597	27.899	+	CANX_CTRL	+	FAM_WT	cell differentiation;cellular developmental process;cellular process;developmental process;multicellular organismal development;multicellular organismal process	binding;cation binding;ion binding;metal ion binding;transition metal ion binding;zinc ion binding	adherens junction;anchoring junction;cell junction;cell part;cell-substrate adherens junction;cell-substrate junction;focal adhesion;intracellular membrane-bounded organelle;intracellular organelle;intracellular part;membrane-bounded organelle;nucleus;organelle		LIM	13	13	13	71.5	71.5	71.5	20.926	0	91.382	4622900000	86	3.48222	0	2.87731	+	8.20232	3.54296	0	1.62649	+	6.86919	+	P97314	P97314	Cysteine and glycine-rich protein 2	Csrp2
28.1585	28.3249	28.2307	25.2834	24.996	24.5177	27.3121	27.292	27.2684	25.3927	25.7635	26.0365	+	CANX_CTRL	+	FAM_WT	anatomical structure development;anatomical structure morphogenesis;biological adhesion;biological regulation;biosynthetic process;blood vessel development;cell adhesion;cell migration;cell motility;cellular component movement;cellular component organization;cellular component organization at cellular level;cellular component organization or biogenesis;cellular component organization or biogenesi…	binding;carbohydrate binding;extracellular matrix structural constituent;glycoprotein binding;glycosaminoglycan binding;growth factor binding;heparin binding;pattern binding;platelet-derived growth factor binding;polysaccharide binding;protein binding;proteoglycan binding;structural molecule activity	basement membrane;collagen;collagen type V;extracellular matrix;extracellular matrix part;extracellular membrane-bounded organelle;extracellular organelle;extracellular region part;extracellular vesicular exosome;fibrillar collagen;membrane-bounded organelle;membrane-bounded vesicle;organelle;proteinaceous extracellular matrix;vesicle	Amoebiasis;ECM-receptor interaction;Focal adhesion;Protein digestion and absorption	COLFI;Collagen;Laminin_G_2	19	19	19	15.6	15.6	15.6	183.67	0	114.07	1720900000	79	3.87727	0	3.30566	+	10.0638	2.94757	0.00130435	1.55992	+	5.43563	+	B1AWB9;O88207;A3KGE7	B1AWB9;O88207	Collagen alpha-1(V) chain	Col5a1
23.6475	21.636	22.3215	26.6044	26.0229	26.1884	23.9164	24.1839	24.3829	22.4425	23.2432	22.2795	+	CANX_CTRL	+	FAM_WT		binding;catalytic activity;cation binding;ion binding;metal ion binding;oxidoreductase activity;transition metal ion binding;zinc ion binding			ADH_N	11	11	11	37.9	37.9	37.9	45.817	0	24.05	424430000	23	2.43049	0	-3.73693	+	-5.22498	2.0003	0.0108214	1.50601	+	3.52664	+	Q80TB8;D3Z434	Q80TB8	Synaptic vesicle membrane protein VAT-1 homolog-like	Vat1l
26.2526	26.5976	26.7071	24.9592	24.5224	24.7899	26.1741	26.4218	27.239	25.6123	24.6744	25.1854	+	CANX_CTRL	+	FAM_WT	activation of caspase activity;aging;anatomical structure development;apoptotic mitochondrial changes;autophagy;biological regulation;biosynthetic process;carbohydrate homeostasis;catabolic process;cell aging;cell cycle arrest;cell cycle process;cell division;cellular biosynthetic process;cellular catabolic process;cellular chemical homeostasis;cellular component assembly;cellular component assem…	binding;cyclin-dependent protein kinase inhibitor activity;cyclin-dependent protein kinase regulator activity;DNA binding;enzyme binding;enzyme inhibitor activity;enzyme regulator activity;kinase binding;kinase inhibitor activity;kinase regulator activity;ligase inhibitor activity;ligase regulator activity;NF-kappaB binding;nucleic acid binding;nucleic acid binding transcription factor activity;p…	cell part;chromatin;chromosomal part;cytoplasm;cytoplasmic part;granular component;heterochromatin;intracellular membrane-bounded organelle;intracellular non-membrane-bounded organelle;intracellular organelle;intracellular organelle part;intracellular part;macromolecular complex;membrane-bounded organelle;mitochondrion;non-membrane-bounded organelle;nuclear part;nucleolar part;nucleolus;nucleopla…	Bladder cancer;Cell cycle;Chronic myeloid leukemia;Glioma;Melanoma;Non-small cell lung cancer;p53 signaling pathway;Pancreatic cancer;Pathways in cancer	P19Arf_N	6	6	6	37.9	37.9	37.9	19.238	0	10.108	859920000	28	3.15137	0	1.76197	+	6.14158	1.58678	0.0276702	1.45428	+	2.79288	+	Q64364;Q64364-2	Q64364;Q64364-2	Tumor suppressor ARF	Cdkn2a
30.23	30.3182	30.4271	31.3523	31.5681	31.8916	32.1627	32.3272	32.3012	30.8323	31.188	30.9408	+	CANX_CTRL	+	FAM_WT	cell differentiation;cellular developmental process;cellular process;developmental process;epithelial cell differentiation		cell part;cytoplasm;intracellular part		Calponin;CH	29	29	28	96	96	92.5	22.576	0	206.08	42338000000	331	2.8084	0	-1.27891	+	-4.794	3.39786	0.00142857	1.27666	+	5.88419	+	P37804	P37804	Transgelin	Tagln
25.8901	25.974	26.1287	27.7402	27.6879	28.0799	27.9243	27.9958	28.1229	26.7133	27.1383	26.465	+	CANX_CTRL	+	FAM_WT	biological regulation;negative regulation of biological process;negative regulation of cellular metabolic process;negative regulation of cellular process;negative regulation of cellular protein metabolic process;negative regulation of macromolecule metabolic process;negative regulation of metabolic process;negative regulation of phosphate metabolic process;negative regulation of phosphorus metabo…		cell part;cytoplasm;intracellular part		RWD;UPF0029	14	14	14	61.9	61.9	61.9	36.276	0	76.532	2488300000	69	3.69521	0	-1.83843	+	-7.61683	2.42668	0.00593939	1.24211	+	4.07282	+	O55091	O55091	Protein IMPACT	Impact
24.9228	24.3917	24.6678	22.2598	22.1088	22.0997	26.3658	26.4001	26.7528	25.8028	25.2672	24.7812	+	CANX_CTRL	+	FAM_WT	anatomical structure formation involved in morphogenesis;angiogenesis;angiogenesis involved in wound healing;biological adhesion;biological regulation;cell adhesion;cell-cell adhesion;cellular process;developmental process;glomerular filtration;heterophilic cell-cell adhesion;multicellular organismal process;positive regulation of biological process;positive regulation of cell migration;positive …		adherens junction;anchoring junction;cell junction;cell part;cell-substrate adherens junction;cell-substrate junction;external side of plasma membrane;extracellular region part;extracellular space;focal adhesion;integral to membrane;intracellular membrane-bounded organelle;intracellular organelle;intracellular part;intrinsic to membrane;membrane;membrane part;membrane-bounded organelle;nucleus;or…		C2-set_2;I-set;V-set	9	9	9	21.6	21.6	21.6	66.9	0	17.759	485380000	24	3.99179	0	2.50468	+	9.56322	1.7268	0.0229006	1.22248	+	2.91123	+	Q8R2Y2-2;Q8R2Y2;F7ATH5	Q8R2Y2-2;Q8R2Y2	Cell surface glycoprotein MUC18	Mcam
25.9032	26.0492	25.5228	26.8409	27.1073	26.5898	24.5292	25.1938	25.2359	23.7733	23.5622	24.0518	+	CANX_CTRL	+	FAM_WT	biological regulation;cell activation;cell activation involved in immune response;cellular process;cellular response to stimulus;immune effector process;immune system process;leukocyte activation;leukocyte activation involved in immune response;lymphocyte activation;lymphocyte activation involved in immune response;positive regulation of biological process;positive regulation of cell adhesion;pos…		adherens junction;anchoring junction;cell junction;cell part;cell projection;cell-substrate adherens junction;cell-substrate junction;cytoplasmic part;cytoskeleton;cytosol;focal adhesion;intracellular non-membrane-bounded organelle;intracellular organelle;intracellular part;lamellipodium;macromolecular complex;membrane;membrane part;non-membrane-bounded organelle;organelle;plasma membrane;plasma …		PH;RA	14	14	13	28.5	28.5	27.3	74.318	0	53.265	869390000	35	2.03502	0.00363102	-1.02093	+	-3.22404	1.93955	0.0165243	1.1905	+	3.22433	+	B1AYC9;Q8R5A3	B1AYC9;Q8R5A3	Amyloid beta A4 precursor protein-binding family B member 1-interacting protein	Apbb1ip
27.3086	26.8755	26.9586	24.1341	23.6696	24.4566	26.1042	26.0366	25.8301	24.7041	25.0539	24.9572	+	CANX_CTRL	+	FAM_WT		binding;carboxypeptidase activity;catalytic activity;cation binding;exopeptidase activity;hydrolase activity;ion binding;metal ion binding;metallocarboxypeptidase activity;metalloexopeptidase activity;metallopeptidase activity;peptidase activity;peptidase activity, acting on L-amino acid peptides;serine hydrolase activity;serine-type carboxypeptidase activity;serine-type exopeptidase activity;ser…	cell part;extracellular membrane-bounded organelle;extracellular organelle;extracellular region part;extracellular vesicular exosome;integral to membrane;intrinsic to membrane;membrane;membrane part;membrane-bounded organelle;membrane-bounded vesicle;organelle;vesicle		Peptidase_M14	19	19	19	20.9	20.9	20.9	152.4	0	35.268	766340000	39	3.44264	0	2.96083	+	8.13026	2.91182	0.00198347	1.08522	+	4.65925	+	O89001	O89001	Carboxypeptidase D	Cpd
25.681	25.3013	25.3589	26.8049	26.6738	26.3866	26.4341	26.4871	26.3628	25.2237	25.4176	25.3886	+	CANX_CTRL	+	FAM_WT	biological regulation;cellular macromolecule metabolic process;cellular metabolic process;cellular nitrogen compound metabolic process;cellular process;macromolecule metabolic process;metabolic process;mRNA metabolic process;mRNA processing;nitrogen compound metabolic process;nucleic acid metabolic process;nucleobase-containing compound metabolic process;primary metabolic process;regulation of al…	binding;cation binding;ion binding;metal ion binding	cell part;cytoplasm;intracellular membrane-bounded organelle;intracellular organelle;intracellular part;membrane-bounded organelle;nucleus;organelle		zf-CCCH	9	3	3	37.5	16.1	16.1	38.232	0	25.573	1020600000	22	2.62912	0	-1.17468	+	-4.33559	3.98736	0	1.08473	+	6.36951	+	Q8C181-2;Q8C181-3;Q8C181;Q8C181-4	Q8C181-2;Q8C181-3;Q8C181;Q8C181-4	Muscleblind-like protein 2	Mbnl2
26.8206	26.2951	26.2562	27.9656	27.7572	28.003	27.1969	27.6754	27.4653	26.6087	26.6134	25.9251	+	CANX_CTRL	+	FAM_WT	amine biosynthetic process;amine catabolic process;amine metabolic process;biological regulation;biosynthetic process;branched chain family amino acid biosynthetic process;branched chain family amino acid catabolic process;branched chain family amino acid metabolic process;carboxylic acid biosynthetic process;carboxylic acid catabolic process;carboxylic acid metabolic process;catabolic process;ce…	branched-chain-amino-acid transaminase activity;catalytic activity;L-isoleucine transaminase activity;L-leucine transaminase activity;L-valine transaminase activity;transaminase activity;transferase activity;transferase activity, transferring nitrogenous groups	cell part;cytoplasmic part;cytosol;intracellular membrane-bounded organelle;intracellular organelle;intracellular part;membrane-bounded organelle;mitochondrion;organelle	Pantothenate and CoA biosynthesis;Valine, leucine and isoleucine biosynthesis;Valine, leucine and isoleucine degradation	Aminotran_4	15	15	15	40.9	40.9	40.9	42.791	0	85.416	2311600000	84	2.73934	0	-1.45134	+	-4.8802	1.78445	0.023258	1.06345	+	2.89513	+	Q3TJN1;P24288;E9Q4K3;Q8CBC8;B2KFA8;B2KFA9;A0A0N4SV61;F6YUH3	Q3TJN1;P24288;E9Q4K3;Q8CBC8;B2KFA8	Branched-chain-amino-acid aminotransferase;Branched-chain-amino-acid aminotransferase, cytosolic	Bcat1
23.5732	23.6353	23.8551	26.0627	25.9546	26.2686	27.0328	27.4182	27.6425	25.8275	26.8154	26.3388	+	CANX_CTRL	+	FAM_WT	alcohol metabolic process;biological regulation;catabolic process;cellular catabolic process;cellular component organization;cellular component organization or biogenesis;cellular macromolecule catabolic process;cellular macromolecule metabolic process;cellular membrane organization;cellular metabolic process;cellular process;chemical homeostasis;cholesterol homeostasis;cholesterol import;cholest…	binding;calcium ion binding;cargo receptor activity;cation binding;glycoprotein binding;ion binding;lipoprotein particle binding;lipoprotein particle receptor activity;low-density lipoprotein particle binding;low-density lipoprotein receptor activity;metal ion binding;protein binding;protein-lipid complex binding;receptor activity;very-low-density lipoprotein particle binding;very-low-density lip…	apical part of cell;basolateral plasma membrane;cell part;cell surface;coated pit;cytoplasmic part;early endosome;endosome;external side of plasma membrane;extracellular region part;Golgi apparatus;integral to membrane;intracellular membrane-bounded organelle;intracellular organelle;intracellular part;intrinsic to membrane;late endosome;low-density lipoprotein particle;lysosome;lytic vacuole;macr…	Bile secretion;Endocytosis;Hepatitis C;Toxoplasmosis	EGF_CA;Ldl_recept_a;Ldl_recept_b	15	15	15	26.9	26.9	26.9	94.946	0	72.727	1197000000	60	4.35909	0	-2.4074	+	-10.6682	1.43456	0.0465389	1.03723	+	2.37757	+	P35951	P35951	Low-density lipoprotein receptor	Ldlr
23.6323	23.6368	23.399	25.204	24.6216	24.8418	25.8926	25.7299	26.578	25.1179	24.7796	25.1914	+	CANX_CTRL	+	FAM_WT	amine biosynthetic process;amine metabolic process;biosynthetic process;cellular amine metabolic process;cellular biogenic amine biosynthetic process;cellular biogenic amine metabolic process;cellular biosynthetic process;cellular metabolic process;cellular nitrogen compound biosynthetic process;cellular nitrogen compound metabolic process;cellular process;metabolic process;nitrogen compound meta…	catalytic activity;spermine synthase activity;transferase activity;transferase activity, transferring alkyl or aryl (other than methyl) groups	extracellular membrane-bounded organelle;extracellular organelle;extracellular region part;extracellular vesicular exosome;membrane-bounded organelle;membrane-bounded vesicle;organelle;vesicle	Arginine and proline metabolism;beta-Alanine metabolism;Cysteine and methionine metabolism;Glutathione metabolism	Spermine_synth	9	9	9	43.2	43.2	43.2	41.313	0	35.08	508830000	33	2.68817	0	-1.33311	+	-4.64367	1.63782	0.03025	1.03719	+	2.66524	+	P97355;E9PZ58;A2AC81	P97355;E9PZ58	Spermine synthase	Sms
30.1363	29.9609	30.1489	27.994	27.6369	27.5778	27.9218	27.6497	27.4484	26.5482	26.6978	26.6782	+	CANX_CTRL	+	FAM_WT	biological adhesion;cell adhesion;cell differentiation;cellular component assembly;cellular component organization;cellular component organization or biogenesis;cellular developmental process;cellular process;cellular response to acid;cellular response to amine stimulus;cellular response to amino acid stimulus;cellular response to chemical stimulus;cellular response to endogenous stimulus;cellula…	binding;growth factor binding;platelet-derived growth factor binding;protein binding	cell part;collagen;cytoplasmic part;extracellular matrix;extracellular matrix part;extracellular membrane-bounded organelle;extracellular organelle;extracellular region;extracellular region part;extracellular vesicular exosome;intracellular organelle part;intracellular part;lysosomal membrane;macromolecular complex;membrane;membrane-bounded organelle;membrane-bounded vesicle;organelle;organelle m…	ECM-receptor interaction;Focal adhesion;Protein digestion and absorption	Collagen;VWA	37	37	37	47.1	47.1	47.1	108.49	0	287.52	5361000000	185	4.08663	0	2.3458	+	9.63456	2.68621	0.00570667	1.03193	+	4.21216	+	Q04857	Q04857	Collagen alpha-1(VI) chain	Col6a1
29.0943	29.5961	29.3003	30.7448	31.3285	30.9565	30.3424	30.777	30.9119	29.5549	29.9342	29.5172	+	CANX_CTRL	+	FAM_WT	actin cytoskeleton organization;actin filament bundle assembly;actin filament organization;actin filament-based process;biological adhesion;biological regulation;cell adhesion;cell surface receptor linked signaling pathway;cell-matrix adhesion;cell-substrate adhesion;cellular component assembly;cellular component assembly at cellular level;cellular component organization;cellular component organi…	binding;cation binding;ion binding;metal ion binding;transition metal ion binding;zinc ion binding	actin filament bundle;actomyosin;adherens junction;anchoring junction;cell junction;cell part;cell-cell adherens junction;cell-cell junction;cell-substrate adherens junction;cell-substrate junction;cytoplasm;cytoskeletal part;focal adhesion;intracellular membrane-bounded organelle;intracellular organelle;intracellular organelle part;intracellular part;membrane-bounded organelle;nucleus;organelle;…	Focal adhesion	LIM	24	24	24	57.4	57.4	57.4	60.545	0	323.31	19851000000	266	2.76932	0	-1.67969	+	-5.17927	2.01129	0.0176115	1.00831	+	3.17711	+	Q62523;Q7TQE2;A0A0N4SVP4;A0A0N4SVD2;A0A0N4SUX7	Q62523;Q7TQE2	Zyxin	Zyx
25.9349	25.7312	26.4032	24.9433	24.6794	25.0372	24.8987	24.9333	25.0222	26.0411	26.0335	25.8741	+	CANX_CTRL	+	FAM_WT	activation of caspase activity;anatomical structure development;anatomical structure formation involved in morphogenesis;angiogenesis;apoptosis;biological regulation;cardiac muscle tissue development;cell death;cell differentiation;cellular component assembly;cellular component organization;cellular component organization or biogenesis;cellular developmental process;cellular process;cellular resp…	binding;catalytic activity;cysteine-type endopeptidase activity;cysteine-type endopeptidase activity involved in apoptotic process;cysteine-type peptidase activity;death effector domain binding;endopeptidase activity;enzyme binding;hydrolase activity;peptidase activity;peptidase activity, acting on L-amino acid peptides;protein binding;protein dimerization activity;protein domain specific binding…	CD95 death-inducing signaling complex;cell body;cell part;cell projection;cytoplasm;cytoplasmic part;cytoskeletal part;cytosol;death-inducing signaling complex;intracellular membrane-bounded organelle;intracellular organelle;intracellular organelle part;intracellular part;macromolecular complex;membrane;membrane part;membrane raft;membrane-bounded organelle;microtubule organizing center;mitochond…	Alzheimer's disease;Apoptosis;Chagas disease (American trypanosomiasis);Huntington's disease;ko05152;NOD-like receptor signaling pathway;p53 signaling pathway;Pathways in cancer;RIG-I-like receptor signaling pathway;Toll-like receptor signaling pathway;Toxoplasmosis;Viral myocarditis	DED;Peptidase_C14	10	10	10	26.2	26.2	26.2	55.356	0	19.387	656400000	56	2.13483	0.00194793	1.13646	+	3.48697	4.01708	0.00164384	-1.03147	+	-6.22492	+	Q3U607;A0A087WQT6;O89110	Q3U607;A0A087WQT6;O89110	Caspase-8;Caspase-8 subunit p18;Caspase-8 subunit p10	Casp8
24.1696	24.4886	24.1486	25.8354	25.4423	25.9857	24.6676	24.9128	24.7004	25.9561	26.3635	25.257	+	CANX_CTRL	+	FAM_WT		binding;nucleic acid binding;RNA binding;translation factor activity, nucleic acid binding;translation initiation factor activity	cell part;cytoskeleton;intermediate filament cytoskeleton;intracellular membrane-bounded organelle;intracellular non-membrane-bounded organelle;intracellular organelle;intracellular organelle part;intracellular part;membrane-bounded organelle;non-membrane-bounded organelle;nuclear part;nucleoplasm;organelle;organelle part		eIF-1a	4	4	4	31.8	31.8	31.8	19.52	0	24.478	627880000	19	2.79077	0	-1.48558	+	-5.02202	1.52703	0.0382143	-1.09856	+	-2.54233	+	Q3THJ3	Q3THJ3	Probable RNA-binding protein EIF1AD	Eif1ad
29.2605	29.7527	29.2588	27.8906	28.3557	27.9745	27.0017	27.4815	27.2298	28.4911	28.5884	28.0325	+	CANX_CTRL	+	FAM_WT	antigen processing and presentation;antigen processing and presentation of exogenous antigen;biological regulation;immune system process;positive regulation of catalytic activity;positive regulation of endopeptidase activity;positive regulation of hydrolase activity;positive regulation of molecular function;positive regulation of peptidase activity;regulation of biological process;regulation of c…	endopeptidase activator activity;endopeptidase regulator activity;enzyme activator activity;enzyme regulator activity;peptidase activator activity;peptidase regulator activity	cell part;extracellular membrane-bounded organelle;extracellular organelle;extracellular region part;extracellular vesicular exosome;intracellular part;macromolecular complex;membrane-bounded organelle;membrane-bounded vesicle;organelle;proteasome activator complex;protein complex;vesicle	Antigen processing and presentation;Proteasome	PA28_alpha;PA28_beta	18	18	17	75.2	75.2	70.6	27.411	0	75.063	5182100000	143	2.46232	0	1.35043	+	4.24752	2.16834	0.01087	-1.133	+	-3.53635	+	G3UXZ5;Q5HZK3;P97371;G3UXY0;G3X9K9;G3UWN9;G3UXR1	G3UXZ5;Q5HZK3;P97371;G3UXY0;G3X9K9;G3UWN9	Proteasome activator complex subunit 1	Psme1
28.9366	29.0784	29.0191	27.5243	27.7567	27.7368	26.5863	26.4945	26.4685	27.8854	27.7476	27.3311	+	CANX_CTRL	+	FAM_WT			cell part;intracellular part;macromolecular complex;proteasome activator complex;protein complex	Antigen processing and presentation;Proteasome	PA28_alpha;PA28_beta	17	16	16	77	72.4	72.4	27.057	0	120.62	3661400000	107	4.02309	0	1.33878	+	7.23762	2.583	0.00563158	-1.13826	+	-4.20922	+	Q5SVP3;P97372;G3X9V0;E0CZ90	Q5SVP3;P97372;G3X9V0	Proteasome activator complex subunit 2	PSME2b;Psme2
22.876	22.0253	21.3287	28.2764	28.5578	27.8275	27.3857	26.95	26.641	28.3699	28.0506	28.0193	+	CANX_CTRL	+	FAM_WT	anatomical structure development;anatomical structure formation involved in morphogenesis;angiogenesis;arachidonic acid metabolic process;behavior;biological regulation;biomineral tissue development;biosynthetic process;bone mineralization;brown fat cell differentiation;carboxylic acid biosynthetic process;carboxylic acid metabolic process;cell differentiation;cellular biosynthetic process;cellul…	antioxidant activity;binding;catalytic activity;cation binding;dioxygenase activity;enzyme binding;heme binding;identical protein binding;ion binding;iron ion binding;lipid binding;metal ion binding;oxidoreductase activity;oxidoreductase activity, acting on paired donors, with incorporation or reduction of molecular oxygen;oxidoreductase activity, acting on peroxide as acceptor;oxidoreductase act…	caveola;cell part;cell projection;cytoplasm;cytoplasmic part;endoplasmic reticulum membrane;endoplasmic reticulum part;intracellular organelle part;intracellular part;macromolecular complex;membrane;membrane part;membrane raft;neuron projection;organelle membrane;organelle part;plasma membrane part;protein complex	Arachidonic acid metabolism;Leishmaniasis;Pathways in cancer;Small cell lung cancer;VEGF signaling pathway	An_peroxidase	17	17	16	45.7	45.7	44.2	69.012	0	104.27	2834700000	94	3.61445	0	-6.14389	+	-10.3192	2.04519	0.0158833	-1.15433	+	-3.36213	+	Q05769;A0A087WPT2	Q05769	Prostaglandin G/H synthase 2	Ptgs2
31.1727	31.2551	31.3638	30.0404	30.2222	30.1316	29.247	29.1342	29.117	30.4249	30.5833	30.0693	+	CANX_CTRL	+	FAM_WT	alcohol catabolic process;alcohol metabolic process;catabolic process;ethanol catabolic process;ethanol metabolic process;metabolic process;primary alcohol catabolic process;primary alcohol metabolic process;small molecule catabolic process;small molecule metabolic process	aldehyde dehydrogenase (NAD) activity;catalytic activity;oxidoreductase activity;oxidoreductase activity, acting on the aldehyde or oxo group of donors;oxidoreductase activity, acting on the aldehyde or oxo group of donors, NAD or NADP as acceptor	cell part;cytoplasmic part;extracellular membrane-bounded organelle;extracellular organelle;extracellular region part;extracellular vesicular exosome;intracellular membrane-bounded organelle;intracellular organelle;intracellular organelle lumen;intracellular organelle part;intracellular part;membrane-bounded organelle;membrane-bounded vesicle;membrane-enclosed lumen;mitochondrial matrix;mitochond…	Arginine and proline metabolism;Ascorbate and aldarate metabolism;beta-Alanine metabolism;Chloroalkane and chloroalkene degradation;Fatty acid metabolism;Glycerolipid metabolism;Glycolysis / Gluconeogenesis;Histidine metabolism;Limonene and pinene degradation;Lysine degradation;Pentose and glucuronate interconversions;Propanoate metabolism;Pyruvate metabolism;Tryptophan metabolism;Valine, leucine…	Aldedh	34	34	32	73.2	73.2	69.9	56.537	0	323.31	20066000000	338	3.92137	0	1.13247	+	6.42431	2.78982	0.00195122	-1.19313	+	-4.6361	+	Q544B1;P47738;A0A0G2JEU1;A0A0G2JFQ0;A0A0G2JF60;D3YYF3;G3UWP3;Q3UIA4;P24549;Q9JHW9	Q544B1;P47738;A0A0G2JEU1;A0A0G2JFQ0	Aldehyde dehydrogenase, mitochondrial	Aldh2
29.316	29.5746	29.3463	25.1124	26.2354	25.9277	21.9721	22.2414	23.261	23.5248	23.9445	23.5878	+	CANX_CTRL	+	FAM_WT	biological adhesion;cell adhesion;cellular component organization;cellular component organization or biogenesis;cellular membrane organization;cellular process;endocytosis;establishment of localization;membrane invagination;membrane organization;receptor-mediated endocytosis;transport;vesicle-mediated transport	cargo receptor activity;receptor activity;scavenger receptor activity	blood microparticle;cell part;extracellular matrix;extracellular membrane-bounded organelle;extracellular organelle;extracellular region part;extracellular space;extracellular vesicular exosome;membrane;membrane-bounded organelle;membrane-bounded vesicle;organelle;proteinaceous extracellular matrix;vesicle		BACK;SRCR	14	14	14	34.7	34.7	34.7	64.49	0	117.63	2647400000	49	3.34769	0	3.65384	+	8.21366	1.34954	0.0486973	-1.19422	+	-2.32469	+	Q07797;E9Q5X5	Q07797	Galectin-3-binding protein	Lgals3bp
28.9491	28.5167	28.7113	27.6263	27.5931	27.7966	25.3647	25.0089	25.3834	26.8482	26.8717	25.8732	+	CANX_CTRL	+	FAM_WT	carboxylic acid metabolic process;cellular ketone metabolic process;cellular lipid metabolic process;cellular metabolic process;cellular process;fatty acid metabolic process;lipid metabolic process;metabolic process;monocarboxylic acid metabolic process;organic acid metabolic process;oxoacid metabolic process;primary metabolic process;small molecule metabolic process	adenyl nucleotide binding;adenyl ribonucleotide binding;ATP binding;binding;catalytic activity;ligase activity;nucleotide binding;purine nucleotide binding;purine ribonucleoside triphosphate binding;purine ribonucleotide binding;ribonucleotide binding	cell part;cytoplasmic part;intracellular membrane-bounded organelle;intracellular organelle;intracellular part;membrane-bounded organelle;mitochondrion;organelle		AMP-binding;AMP-binding_C	24	24	24	47.8	47.8	47.8	67.95	0	135.14	2728100000	100	2.77761	0	1.05372	+	4.39036	1.66009	0.0261319	-1.27868	+	-2.83628	+	Q8VCW8	Q8VCW8	Acyl-CoA synthetase family member 2, mitochondrial	Acsf2
27.3532	27.1504	27.4541	25.3353	24.9635	25.4133	24.2091	24.6938	24.7096	26.0865	25.8219	25.5988	+	CANX_CTRL	+	FAM_WT	cellular component organization;cellular component organization at cellular level;cellular component organization or biogenesis;cellular component organization or biogenesis at cellular level;cellular process;lipid particle organization;organelle organization		cell part;cell surface;cytoplasmic part;endoplasmic reticulum membrane;endoplasmic reticulum part;Golgi apparatus;integral to membrane;intracellular membrane-bounded organelle;intracellular organelle;intracellular organelle part;intracellular part;intrinsic to membrane;membrane;membrane part;membrane-bounded organelle;organelle;organelle membrane;organelle part		V-set	17	17	17	25.6	25.6	25.6	98.72	0	44.366	954420000	41	3.64354	0	2.08186	+	7.85564	2.41019	0.00608696	-1.29823	+	-4.10228	+	Q9WV91	Q9WV91	Prostaglandin F2 receptor negative regulator	Ptgfrn
27.2571	26.3696	27.1326	24.6391	24.4043	24.9631	27.3604	26.7441	26.5723	28.308	27.8862	28.4271	+	CANX_CTRL	+	FAM_WT	acidic amino acid transport;amine transport;amino acid transport;anion transport;aspartate transport;ATP biosynthetic process;ATP metabolic process;biosynthetic process;carboxylic acid transport;cellular biosynthetic process;cellular metabolic process;cellular nitrogen compound biosynthetic process;cellular nitrogen compound metabolic process;cellular process;cellular respiration;energy derivatio…	acidic amino acid transmembrane transporter activity;active transmembrane transporter activity;amine transmembrane transporter activity;amino acid transmembrane transporter activity;binding;calcium ion binding;carboxylic acid transmembrane transporter activity;cation binding;ion binding;L-amino acid transmembrane transporter activity;L-aspartate transmembrane transporter activity;L-glutamate tran…	cell part;cytoplasmic part;integral to membrane;intracellular membrane-bounded organelle;intracellular organelle;intracellular organelle part;intracellular part;intrinsic to membrane;membrane;membrane part;membrane-bounded organelle;mitochondrial inner membrane;mitochondrial membrane;mitochondrial part;mitochondrion;organelle;organelle inner membrane;organelle membrane;organelle part		EF-hand_6;Mito_carr	31	23	23	65.7	57.8	57.8	74.466	0	103.51	1919900000	88	2.66066	0	2.25093	+	5.34333	1.97626	0.0155781	-1.31485	+	-3.37028	+	Q9QXX4	Q9QXX4	Calcium-binding mitochondrial carrier protein Aralar2	Slc25a13
27.1395	27.1134	27.2463	28.3983	28.3642	28.922	26.9618	27.0616	27.1105	28.4292	28.7553	27.9401	+	CANX_CTRL	+	FAM_WT	biological regulation;cation homeostasis;cation transport;cellular cation homeostasis;cellular chemical homeostasis;cellular homeostasis;cellular ion homeostasis;cellular iron ion homeostasis;cellular metal ion homeostasis;cellular process;chemical homeostasis;establishment of localization;homeostatic process;ion homeostasis;ion transport;iron ion homeostasis;iron ion transport;metal ion homeosta…	binding;cation binding;ferric iron binding;ion binding;iron ion binding;metal ion binding;transition metal ion binding	cell part;cytoplasmic membrane-bounded vesicle lumen;cytoplasmic part;cytoplasmic vesicle part;endocytic vesicle lumen;extracellular region;ferritin complex;intracellular ferritin complex;intracellular organelle part;intracellular part;macromolecular complex;membrane-enclosed lumen;organelle lumen;organelle part;protein complex;vesicle lumen		Ferritin	13	13	13	78.1	78.1	78.1	20.772	0	90.619	3815300000	104	2.78067	0	-1.39513	+	-4.89476	2.27962	0.00621469	-1.33024	+	-3.90204	+	Q9CPX4;P29391;P49945;H3BKD3	Q9CPX4;P29391;P49945	Ferritin;Ferritin light chain 1;Ferritin light chain 2	Ftl1;Ftl2
22.2511	25.096	25.0765	28.9852	29.0456	28.7835	25.2759	26.1865	26.1878	27.0432	27.5236	27.1517	+	CANX_CTRL	+	FAM_WT	adipose tissue development;adrenal gland development;aging;anatomical structure development;anatomical structure morphogenesis;base-excision repair;biological regulation;cell aging;cell communication;cell cycle;cell cycle checkpoint;cell cycle phase;cell cycle process;cell differentiation;cell division;cell morphogenesis;cell morphogenesis involved in differentiation;cell proliferation;cell proli…	5'-deoxyribose-5-phosphate lyase activity;AT DNA binding;binding;C2H2 zinc finger domain binding;cAMP response element binding;carbon-oxygen lyase activity;catalytic activity;chromatin binding;chromatin DNA binding;core promoter binding;DNA bending activity;DNA binding;DNA-(apurinic or apyrimidinic site) lyase activity;DNA-dependent protein kinase activity;kinase activity;lyase activity;MH1 domai…	cell part;chromatin;chromosomal part;chromosome;heterochromatin;intracellular membrane-bounded organelle;intracellular non-membrane-bounded organelle;intracellular organelle;intracellular organelle part;intracellular part;macromolecular complex;membrane-bounded organelle;non-membrane-bounded organelle;nuclear chromosome;nuclear part;nucleoplasm;nucleus;organelle;organelle part;protein complex;pro…		AT_hook	9	9	9	47.3	47.3	47.3	14.055	0	76.81	3054800000	68	2.14325	0	-4.79692	+	-4.57558	1.80209	0.0176667	-1.35611	+	-3.10496	+	Q6NSP9;P52927	Q6NSP9;P52927	High mobility group protein HMGI-C	Hmga2
24.4646	24.3617	24.9611	26.3747	25.9667	26.336	25.3667	25.6699	25.3486	26.7152	26.9786	26.8573	+	CANX_CTRL	+	FAM_WT	biological adhesion;biological regulation;calcium ion homeostasis;calcium-mediated signaling;cardiac muscle contraction;cation homeostasis;cation transport;cell adhesion;cellular calcium ion homeostasis;cellular cation homeostasis;cellular chemical homeostasis;cellular component organization;cellular component organization or biogenesis;cellular divalent inorganic cation homeostasis;cellular home…	active transmembrane transporter activity;antigen binding;ATPase activator activity;ATPase activity;ATPase activity, coupled;ATPase activity, coupled to movement of substances;ATPase activity, coupled to transmembrane movement of ions;ATPase activity, coupled to transmembrane movement of ions, phosphorylative mechanism;ATPase activity, coupled to transmembrane movement of substances;ATPase bindin…	apical plasma membrane;basolateral plasma membrane;caveola;cell junction;cell part;cell-cell contact zone;cell-cell junction;extracellular membrane-bounded organelle;extracellular organelle;extracellular region part;extracellular vesicular exosome;intercalated disc;macromolecular complex;membrane;membrane part;membrane raft;membrane-bounded organelle;membrane-bounded vesicle;myelin sheath;organel…	Aldosterone-regulated sodium reabsorption;Bile secretion;Carbohydrate digestion and absorption;Cardiac muscle contraction;Endocrine and other factor-regulated calcium reabsorption;Gastric acid secretion;Mineral absorption;Pancreatic secretion;Protein digestion and absorption;Proximal tubule bicarbonate reclamation;Salivary secretion	Na_K-ATPase	9	9	9	30.3	30.3	30.3	35.194	0	18.79	1001800000	44	2.70668	0	-1.63	+	-4.99747	3.37356	0.00155844	-1.38861	+	-6.06211	+	Q545P0;P14094;A0A0A6YX05	Q545P0;P14094;A0A0A6YX05	Sodium/potassium-transporting ATPase subunit beta-1	Atp1b1
27.1877	26.7115	26.9129	24.4283	25.3723	25.4957	22.3827	23.4953	23.3098	24.8106	24.6535	23.9336	+	CANX_CTRL	+	FAM_WT	alcohol metabolic process;carbohydrate metabolic process;cellular carbohydrate metabolic process;cellular metabolic process;cellular process;hexose metabolic process;mannose metabolic process;metabolic process;monosaccharide metabolic process;primary metabolic process;small molecule metabolic process	alpha-mannosidase activity;binding;carbohydrate binding;catalytic activity;cation binding;hydrolase activity;hydrolase activity, acting on glycosyl bonds;hydrolase activity, hydrolyzing O-glycosyl compounds;ion binding;mannosidase activity;metal ion binding;transition metal ion binding;zinc ion binding	extracellular membrane-bounded organelle;extracellular organelle;extracellular region part;extracellular vesicular exosome;membrane-bounded organelle;membrane-bounded vesicle;organelle;vesicle	Other glycan degradation	Alpha-mann_mid;Glyco_hydro_38;Glyco_hydro_38C	10	10	10	12.2	12.2	12.2	115.61	0	28.326	654730000	29	2.13996	0.00117736	1.83861	+	3.96013	1.48619	0.0338747	-1.40328	+	-2.61122	+	O54782;F6TMZ3;F6Z025	O54782	Epididymis-specific alpha-mannosidase	Man2b2
25.707	25.713	25.2051	24.4992	24.3689	24.5209	25.0676	25.6545	25.5851	26.8107	26.9793	26.8464	+	CANX_CTRL	+	FAM_WT	anatomical structure development;behavior;biological adhesion;biological regulation;cell adhesion;cell differentiation;cell migration;cell motility;cell surface receptor linked signaling pathway;cellular component maintenance;cellular component maintenance at cellular level;cellular component movement;cellular component organization;cellular component organization at cellular level;cellular compo…	binding;enzyme binding;glycoprotein binding;protease binding;protein binding;protein dimerization activity;protein heterodimerization activity	adherens junction;alpha3-beta1 integrin complex;anchoring junction;basolateral plasma membrane;cell junction;cell part;cell periphery;cell projection membrane;cell projection part;cell surface;cell-substrate adherens junction;cell-substrate junction;cytoplasmic part;excitatory synapse;external side of plasma membrane;extracellular membrane-bounded organelle;extracellular organelle;extracellular r…	Arrhythmogenic right ventricular cardiomyopathy (ARVC);Dilated cardiomyopathy;ECM-receptor interaction;Focal adhesion;Hematopoietic cell lineage;Hypertrophic cardiomyopathy (HCM);Pathways in cancer;Regulation of actin cytoskeleton;Small cell lung cancer	FG-GAP;Integrin_alpha2	14	14	14	19.1	19.1	19.1	116.74	0	37.337	838180000	36	2.45511	0.00116636	1.07868	+	3.9244	2.77433	0.0011215	-1.44308	+	-4.93995	+	Q62470;Q62470-2;Q62470-3;F6UD16	Q62470;Q62470-2;Q62470-3	Integrin alpha-3;Integrin alpha-3 heavy chain;Integrin alpha-3 light chain	Itga3
25.9812	25.7532	25.9816	27.1496	27.1311	28.0864	22.7093	23.5111	23.7712	24.912	24.9029	24.5804	+	CANX_CTRL	+	FAM_WT	amine metabolic process;betaine metabolic process;carboxylic acid metabolic process;carnitine metabolic process;carnitine metabolic process, CoA-linked;cellular amine metabolic process;cellular amino acid metabolic process;cellular ketone metabolic process;cellular lipid metabolic process;cellular metabolic process;cellular nitrogen compound metabolic process;cellular process;establishment of loc…	acetyltransferase activity;binding;carnitine O-acetyltransferase activity;carnitine O-acyltransferase activity;catalytic activity;O-acetyltransferase activity;O-acyltransferase activity;protein binding;receptor binding;transferase activity;transferase activity, transferring acyl groups;transferase activity, transferring acyl groups other than amino-acyl groups	cell part;cytoplasmic part;endoplasmic reticulum;intracellular membrane-bounded organelle;intracellular organelle;intracellular organelle part;intracellular part;membrane;membrane-bounded organelle;microbody;mitochondrial inner membrane;mitochondrial membrane;mitochondrial part;mitochondrion;organelle;organelle inner membrane;organelle membrane;organelle part;peroxisome	Peroxisome	Carn_acyltransf	13	13	13	25.6	25.6	25.6	68.644	0	35.443	1192400000	41	2.05632	0.00145875	-1.55038	+	-3.65281	1.91419	0.0156872	-1.46786	+	-3.35386	+	H7BX88;P47934;F7BF80;B7ZDD7;A2AWJ5	H7BX88;P47934	Carnitine O-acetyltransferase	Crat
27.0848	27.2913	27.1205	24.2062	24.4019	25.7611	21.7082	22.527	21.9138	23.6491	23.8774	23.1232	+	CANX_CTRL	+	FAM_WT	catabolic process;lipid catabolic process;lipid metabolic process;metabolic process;primary metabolic process	catalytic activity;hydrolase activity;hydrolase activity, acting on ester bonds;lipase activity;NAPE-specific phospholipase D activity;phospholipase activity;phospholipase D activity;phosphoric diester hydrolase activity;phosphoric ester hydrolase activity	cell part;cytoplasmic part;endoplasmic reticulum membrane;endoplasmic reticulum part;extracellular membrane-bounded organelle;extracellular organelle;extracellular region part;extracellular vesicular exosome;integral to membrane;intracellular organelle part;intracellular part;intrinsic to membrane;membrane;membrane part;membrane-bounded organelle;membrane-bounded vesicle;organelle;organelle membr…			7	7	7	18	18	18	54.388	0	15.761	661020000	21	2.06887	0.00120463	2.3758	+	4.00588	1.97108	0.0126609	-1.50022	+	-3.47129	+	O35405	O35405	Phospholipase D3	Pld3
24.3658	24.692	24.305	22.1712	23.0492	23.1159	24.2636	24.1842	24.4882	25.1868	26.1996	26.1327	+	CANX_CTRL	+	FAM_WT	activation of immune response;activation of JUN kinase activity;activation of MAPK activity;adaptive immune response;alkene biosynthetic process;amine transport;anatomical structure development;anatomical structure formation involved in morphogenesis;anatomical structure morphogenesis;angiogenesis;antigen receptor-mediated signaling pathway;B cell receptor signaling pathway;beta selection;biologi…	adenyl nucleotide binding;adenyl ribonucleotide binding;ATP binding;binding;catalytic activity;enzyme binding;integrin binding;kinase activity;kinase binding;molecular transducer activity;non-membrane spanning protein tyrosine kinase activity;nucleotide binding;phosphotransferase activity, alcohol group as acceptor;protein binding;protein complex binding;protein kinase activity;protein kinase bin…	B cell receptor complex;cell part;cytoplasm;cytoplasmic membrane-bounded vesicle;cytoplasmic part;cytoplasmic vesicle;cytosol;early phagosome;endocytic vesicle;extrinsic to internal side of plasma membrane;extrinsic to membrane;extrinsic to plasma membrane;immunoglobulin complex;intracellular membrane-bounded organelle;intracellular organelle;intracellular part;macromolecular complex;membrane par…	B cell receptor signaling pathway;Fc epsilon RI signaling pathway;Fc gamma R-mediated phagocytosis;ko05152;Natural killer cell mediated cytotoxicity;Osteoclast differentiation	Pkinase_Tyr;SH2	9	9	9	27.4	27.4	27.4	66.066	0	16.833	339700000	13	2.16205	0.00116418	1.6755	+	3.92168	1.96591	0.0127719	-1.52771	+	-3.47652	+	E9PWE9;Q3UPF7;P48025	E9PWE9;Q3UPF7;P48025	Tyrosine-protein kinase;Tyrosine-protein kinase SYK	Syk
23.9119	24.2693	24.2223	21.1905	22.4181	22.6251	22.9811	21.8074	23.1178	24.1908	24.4447	23.9039	+	CANX_CTRL	+	FAM_WT	autophagy;biological regulation;catabolic process;cell communication;cellular catabolic process;cellular component organization;cellular component organization at cellular level;cellular component organization or biogenesis;cellular component organization or biogenesis at cellular level;cellular localization;cellular macromolecule localization;cellular metabolic process;cellular process;cellular …	binding;enzyme binding;GTPase binding;identical protein binding;K63-linked polyubiquitin binding;polyubiquitin binding;protein binding;protein C-terminus binding;Rab GTPase binding;Ras GTPase binding;small conjugating protein binding;small GTPase binding;ubiquitin binding	autophagic vacuole;cell part;cytoplasm;cytoplasmic membrane-bounded vesicle;cytoplasmic part;cytoplasmic vesicle;endosome;Golgi apparatus;Golgi apparatus part;intracellular membrane-bounded organelle;intracellular organelle;intracellular organelle part;intracellular part;membrane-bounded organelle;membrane-bounded vesicle;nucleus;organelle;organelle part;perinuclear region of cytoplasm;recycling …		NEMO	6	6	6	14	14	14	67.017	0	9.66	142980000	18	1.95095	0.00146844	2.05659	+	3.66239	1.5945	0.0262039	-1.5444	+	-2.83754	+	Q8K3K8	Q8K3K8	Optineurin	Optn
24.9178	24.4602	25.2599	26.8495	26.7633	27.1021	27.507	27.2714	27.2612	28.7468	28.8176	29.1138	+	CANX_CTRL	+	FAM_WT	anatomical structure development;anatomical structure formation involved in morphogenesis;anatomical structure morphogenesis;angiogenesis;axial mesoderm formation;biological adhesion;biological regulation;blood vessel development;bone remodeling;branching involved in mammary gland duct morphogenesis;branching morphogenesis of a tube;cell adhesion;cell chemotaxis;cell development;cell differentiat…	adenyl nucleotide binding;adenyl ribonucleotide binding;ATP binding;binding;catalytic activity;ephrin receptor activity;kinase activity;molecular transducer activity;nucleotide binding;phosphotransferase activity, alcohol group as acceptor;protein kinase activity;protein tyrosine kinase activity;purine nucleotide binding;purine ribonucleoside triphosphate binding;purine ribonucleotide binding;rec…	adherens junction;anchoring junction;cell junction;cell part;cell projection membrane;cell projection part;cell surface;cell-substrate adherens junction;cell-substrate junction;focal adhesion;integral to membrane;integral to plasma membrane;intrinsic to membrane;intrinsic to plasma membrane;lamellipodium membrane;leading edge membrane;membrane;membrane part;plasma membrane;plasma membrane part;ru…	Axon guidance	EphA2_TM;Ephrin_lbd;fn3;Pkinase_Tyr;SAM_1	31	31	30	41.7	41.7	40.5	108.85	0	186.59	2969800000	114	2.8797	0	-2.02566	+	-5.73891	3.44066	0	-1.54617	+	-6.49335	+	Q03145	Q03145	Ephrin type-A receptor 2	Epha2
26.1131	26.5645	27.3488	22.2214	24.8447	23.5626	28.1705	28.3761	28.1882	29.4553	30.0262	29.9887	+	CANX_CTRL	+	FAM_WT	anatomical structure development;anatomical structure morphogenesis;biological regulation;brain development;camera-type eye development;cell cycle process;cell part morphogenesis;cell projection morphogenesis;cell projection organization;cell proliferation;cellular component morphogenesis;cellular component organization;cellular component organization at cellular level;cellular component organiza…	binding;intermediate filament binding;protein binding;protein complex binding;structural molecule activity	cell part;cytoplasm;cytoskeletal part;intermediate filament;intracellular;intracellular organelle part;intracellular part;macromolecular complex;organelle part;protein complex		Filament	56	56	56	38.6	38.6	38.6	207.12	0	323.31	4955800000	177	1.69402	0.00315461	3.13263	+	3.33618	2.89119	0.0012766	-1.57847	+	-5.33706	+	Q6P5H2;Q6P5H2-2	Q6P5H2;Q6P5H2-2	Nestin	Nes
26.1127	25.8433	26.2219	27.0055	27.1548	27.2214	22.1257	22.374	21.9175	24.1419	23.7364	23.4857	+	CANX_CTRL	+	FAM_WT	acylglycerol metabolic process;alcohol metabolic process;amine metabolic process;behavior;betaine metabolic process;biological regulation;carbohydrate metabolic process;carboxylic acid catabolic process;carboxylic acid metabolic process;carnitine metabolic process;catabolic process;cell differentiation;cellular amine metabolic process;cellular amino acid metabolic process;cellular carbohydrate me…	carnitine O-acyltransferase activity;carnitine O-palmitoyltransferase activity;catalytic activity;O-acyltransferase activity;O-palmitoyltransferase activity;palmitoyltransferase activity;transferase activity;transferase activity, transferring acyl groups;transferase activity, transferring acyl groups other than amino-acyl groups	cell part;cytoplasmic part;integral to membrane;integral to mitochondrial membrane;integral to mitochondrial outer membrane;integral to organelle membrane;intracellular membrane-bounded organelle;intracellular organelle;intracellular organelle part;intracellular part;intrinsic to membrane;intrinsic to mitochondrial outer membrane;intrinsic to organelle membrane;membrane;membrane part;membrane-bou…	Adipocytokine signaling pathway;Fatty acid metabolism;PPAR signaling pathway	Carn_acyltransf	16	16	16	27.3	27.3	27.3	88.25	0	44.635	902760000	50	2.93008	0	-1.06793	+	-4.65601	2.68185	0.00113208	-1.64893	+	-4.96219	+	Q7TQD5;P97742;Q924X2	Q7TQD5;P97742	Carnitine O-palmitoyltransferase 1, liver isoform	Cpt1a
25.9019	26.1158	26.3434	28.3399	28.329	28.8217	25.426	25.8934	26.1699	27.6223	27.8523	27.1495	+	CANX_CTRL	+	FAM_WT	aging;biological regulation;biosynthetic process;cell aging;cellular biosynthetic process;cellular component assembly;cellular component assembly at cellular level;cellular component organization;cellular component organization at cellular level;cellular component organization or biogenesis;cellular component organization or biogenesis at cellular level;cellular macromolecule biosynthetic process…	binding;DNA binding;hormone receptor binding;ligand-dependent nuclear receptor transcription coactivator activity;nuclear hormone receptor binding;nucleic acid binding;peroxisome proliferator activated receptor binding;protein binding;protein binding transcription factor activity;receptor binding;retinoic acid receptor binding;retinoid X receptor binding;transcription coactivator activity;transcr…	cell part;chromatin;chromosomal part;heterochromatin;intracellular membrane-bounded organelle;intracellular organelle;intracellular organelle part;intracellular part;membrane-bounded organelle;nucleus;organelle;organelle part;senescence-associated heterochromatin focus		AT_hook	3	3	1	43	43	23.4	11.614	0	41.057	2843800000	40	3.4876	0	-2.37652	+	-7.75408	2.33168	0.00430556	-1.71154	+	-4.2802	+	P17095	P17095	High mobility group protein HMG-I/HMG-Y	Hmga1
26.0442	25.7972	26.5813	22.4206	22.4666	21.9823	23.3101	22.9985	23.4242	24.4332	25.9928	24.5799	+	CANX_CTRL	+	FAM_WT	activation of immune response;activation of innate immune response;apoptosis;biological regulation;cell death;cellular process;cellular response to chemical stimulus;cellular response to cytokine stimulus;cellular response to dsRNA;cellular response to exogenous dsRNA;cellular response to interferon-beta;cellular response to organic substance;cellular response to stimulus;cytokine production;deat…	binding;cyclic nucleotide binding;cyclic-di-GMP binding;enzyme binding;guanyl nucleotide binding;guanyl ribonucleotide binding;identical protein binding;kinase binding;nucleotide binding;protein binding;protein dimerization activity;protein homodimerization activity;protein kinase binding;purine nucleotide binding;purine ribonucleotide binding;ribonucleotide binding;transcription factor binding;u…	cell part;cytoplasmic part;endoplasmic reticulum;endoplasmic reticulum membrane;endoplasmic reticulum part;Golgi apparatus;integral to membrane;intracellular membrane-bounded organelle;intracellular organelle;intracellular organelle part;intracellular part;intrinsic to membrane;membrane;membrane part;membrane-bounded organelle;microbody;mitochondrial membrane;mitochondrial outer membrane;mitochon…	Cytosolic DNA-sensing pathway;RIG-I-like receptor signaling pathway	TMEM173	5	5	5	17.5	17.5	17.5	38.036	0	13.621	418390000	19	3.80176	0	3.85107	+	10.1829	1.57403	0.0240339	-1.75771	+	-2.8662	+	Q3TBT3-3;Q3TBT3;Q3TBT3-2	Q3TBT3-3;Q3TBT3;Q3TBT3-2	Stimulator of interferon genes protein	Tmem173
26.7648	26.7023	26.2723	24.0295	23.5486	23.9793	24.0602	24.1417	25.0965	25.8422	25.9837	26.9599	+	CANX_CTRL	+	FAM_WT	actin cytoskeleton organization;actin filament-based process;actomyosin structure organization;asymmetric Golgi ribbon formation;biological regulation;cell migration;cell motility;cellular component movement;cellular component organization;cellular component organization at cellular level;cellular component organization or biogenesis;cellular component organization or biogenesis at cellular level…	actin binding;actin filament binding;adenyl nucleotide binding;adenyl ribonucleotide binding;ADP binding;ATP binding;binding;catalytic activity;cytoskeletal protein binding;hydrolase activity;hydrolase activity, acting on acid anhydrides;hydrolase activity, acting on acid anhydrides, in phosphorus-containing anhydrides;motor activity;nucleoside-triphosphatase activity;nucleotide binding;protein b…	actomyosin;brush border;cell part;cell projection;cytoplasmic part;cytoskeletal part;cytoskeleton;endoplasmic reticulum-Golgi intermediate compartment;Golgi apparatus part;Golgi membrane;intracellular membrane-bounded organelle;intracellular non-membrane-bounded organelle;intracellular organelle;intracellular organelle part;intracellular part;macromolecular complex;membrane;membrane-bounded organ…		Myosin_head;Myosin_tail_1;PDZ	25	25	25	17.5	17.5	17.5	230.99	0	47.167	758310000	57	3.63411	0	2.72733	+	8.59332	1.71145	0.0174198	-1.82914	+	-3.13273	+	K3W4L0;B2RRE2;E9QAX2;Q9JMH9-1;Q9JMH9;Q9JMH9-6;Q9JMH9-4;E9Q405;Q9JMH9-5;Q9JMH9-7;Q9JMH9-2;E9QA74	K3W4L0;B2RRE2;E9QAX2;Q9JMH9-1;Q9JMH9;Q9JMH9-6;Q9JMH9-4;E9Q405;Q9JMH9-5;Q9JMH9-7;Q9JMH9-2;E9QA74	Unconventional myosin-XVIIIa	Myo18a
28.9499	28.8546	29.0851	25.9885	25.9161	25.3737	25.3765	25.0519	24.7892	27.0113	26.909	26.8191	+	CANX_CTRL	+	FAM_WT	activation of MAPKK activity;activation of protein kinase activity;biological regulation;biosynthetic process;cellular biosynthetic process;cellular macromolecule biosynthetic process;cellular macromolecule metabolic process;cellular metabolic process;cellular nitrogen compound metabolic process;cellular process;cellular protein metabolic process;cellular response to chemical stimulus;cellular re…	adenyl nucleotide binding;adenyl ribonucleotide binding;ATP binding;binding;catalytic activity;double-stranded RNA binding;kinase activity;non-membrane spanning protein tyrosine kinase activity;nucleic acid binding;nucleotide binding;phosphotransferase activity, alcohol group as acceptor;protein kinase activity;protein serine/threonine kinase activity;protein tyrosine kinase activity;purine nucle…	cell part;cytoplasm;cytoplasmic part;intracellular membrane-bounded organelle;intracellular organelle;intracellular part;membrane;membrane-bounded organelle;nucleus;organelle;perinuclear region of cytoplasm	Hepatitis C;Measles;Protein processing in endoplasmic reticulum	dsrm;Pkinase	20	20	20	38.4	38.4	38.4	58.279	0	211.05	2346000000	89	4.00762	0	3.20375	+	10.4975	3.30002	0	-1.84061	+	-6.60431	+	Q03963	Q03963	Interferon-induced, double-stranded RNA-activated protein kinase	Eif2ak2
27.392	27.2771	26.4009	24.5157	24.4671	24.6502	23.4054	24.1818	23.8324	25.5184	26.364	25.1782	+	CANX_CTRL	+	FAM_WT	amine catabolic process;amine metabolic process;branched chain family amino acid catabolic process;branched chain family amino acid metabolic process;carboxylic acid catabolic process;carboxylic acid metabolic process;catabolic process;cellular amine metabolic process;cellular amino acid catabolic process;cellular amino acid metabolic process;cellular catabolic process;cellular ketone metabolic p…	acyl-CoA dehydrogenase activity;binding;catalytic activity;coenzyme binding;cofactor binding;flavin adenine dinucleotide binding;isovaleryl-CoA dehydrogenase activity;oxidoreductase activity;oxidoreductase activity, acting on the CH-CH group of donors	cell part;cytoplasmic part;intracellular membrane-bounded organelle;intracellular organelle;intracellular organelle lumen;intracellular organelle part;intracellular part;membrane;membrane-bounded organelle;membrane-enclosed lumen;mitochondrial matrix;mitochondrial membrane;mitochondrial part;mitochondrion;nuclear part;nucleoplasm;organelle;organelle lumen;organelle membrane;organelle part	Valine, leucine and isoleucine degradation	Acyl-CoA_dh_1;Acyl-CoA_dh_M;Acyl-CoA_dh_N	10	10	10	41	41	41	46.325	0	90.443	790820000	36	2.8369	0	2.47902	+	5.93462	1.96542	0.00828986	-1.88039	+	-3.63055	+	Q9JHI5	Q9JHI5	Isovaleryl-CoA dehydrogenase, mitochondrial	Ivd
25.158	25.4926	25.6366	22.8926	23.498	23.1776	21.7311	22.3048	23.0082	24.1669	23.9388	24.6138	+	CANX_CTRL	+	FAM_WT			cell part;intracellular membrane-bounded organelle;intracellular organelle;intracellular part;membrane-bounded organelle;nucleus;organelle		IFP_35_N;NID	6	6	6	33.9	33.9	33.9	31.875	0	46.196	209540000	15	3.24181	0	2.23968	+	6.88927	1.97014	0.00837073	-1.89179	+	-3.64405	+	Q9D8C4;D6RFB1	Q9D8C4	Interferon-induced 35 kDa protein homolog	Ifi35
24.901	24.3859	24.6332	22.5445	22.4105	22.5133	23.8464	23.9891	23.7788	25.5952	26.0116	25.9991	+	CANX_CTRL	+	FAM_WT					DUF2419	6	6	6	23.4	23.4	23.4	38.615	0	32.161	364640000	15	3.81531	0	2.15061	+	8.46276	3.73339	0	-1.9972	+	-7.98336	+	G3X8U3	G3X8U3		2210016F16Rik
25.9685	25.725	26.3886	23.5983	22.6549	22.5062	21.9594	22.1578	23.1234	24.6378	24.4927	24.278	+	CANX_CTRL	+	FAM_WT	3'-phosphoadenosine 5'-phosphosulfate biosynthetic process;3'-phosphoadenosine 5'-phosphosulfate metabolic process;anatomical structure development;biological regulation;biosynthetic process;blood coagulation;bone development;cellular biosynthetic process;cellular metabolic process;cellular nitrogen compound biosynthetic process;cellular nitrogen compound metabolic process;cellular process;coagul…	adenyl nucleotide binding;adenyl ribonucleotide binding;adenylylsulfate kinase activity;adenylyltransferase activity;ATP binding;binding;catalytic activity;kinase activity;nucleotide binding;nucleotidyltransferase activity;phosphotransferase activity, alcohol group as acceptor;purine nucleotide binding;purine ribonucleoside triphosphate binding;purine ribonucleotide binding;ribonucleotide binding…		Purine metabolism;Selenocompound metabolism;Sulfur metabolism	APS_kinase;ATP-sulfurylase;PUA_2	8	7	7	25.1	22.2	22.2	70.35	0	42.445	350300000	15	2.85866	0	3.10756	+	6.30264	2.27085	0.00442857	-2.05592	+	-4.33356	+	O88428	O88428	Bifunctional 3-phosphoadenosine 5-phosphosulfate synthase 2;Sulfate adenylyltransferase;Adenylyl-sulfate kinase	Papss2
24.5139	24.5285	24.464	25.6273	25.2551	25.9782	22.8051	23.2209	22.0352	24.3635	25.3433	24.6298	+	CANX_CTRL	+	FAM_WT	activation of protein kinase activity;biological adhesion;biological regulation;cell adhesion;cell cycle;cell-cell adhesion;cellular macromolecule metabolic process;cellular metabolic process;cellular process;cellular protein metabolic process;cellular response to stimulus;cellular response to stress;homotypic cell-cell adhesion;intracellular protein kinase cascade;intracellular signal transducti…	adenyl nucleotide binding;adenyl ribonucleotide binding;ATP binding;binding;catalytic activity;identical protein binding;kinase activity;nucleotide binding;phosphotransferase activity, alcohol group as acceptor;protein binding;protein dimerization activity;protein homodimerization activity;protein kinase activity;protein serine/threonine kinase activity;purine nucleotide binding;purine ribonucleo…	cell part;cytoplasm;extracellular membrane-bounded organelle;extracellular organelle;extracellular region part;extracellular vesicular exosome;intracellular part;membrane;membrane-bounded organelle;membrane-bounded vesicle;organelle;plasma membrane;vesicle		Pkinase;PKK	12	10	10	13.9	11.8	11.8	111.9	0	11.148	476600000	22	2.22492	0.00186062	-1.11808	+	-3.61023	2.00082	0.00708995	-2.09181	+	-3.77522	+	O55098	O55098	Serine/threonine-protein kinase 10	Stk10
27.4084	27.3272	27.4458	24.5653	24.6072	24.3301	25.0546	24.8606	24.6763	26.9198	26.7959	27.1693	+	CANX_CTRL	+	FAM_WT	activation of MAPK activity;anatomical structure formation involved in morphogenesis;angiogenesis;biological regulation;cell migration;cell motility;cell proliferation;cell surface receptor linked signaling pathway;cellular component movement;cellular macromolecule metabolic process;cellular metabolic process;cellular process;cellular protein metabolic process;cellular response to stimulus;develo…	binding;enzyme binding;kinase binding;molecular transducer activity;protein binding;protein kinase binding;signal transducer activity	adherens junction;anchoring junction;apical plasma membrane;cell junction;cell part;cell projection;cell projection membrane;cell projection part;cell surface;cell-substrate adherens junction;cell-substrate junction;extracellular membrane-bounded organelle;extracellular organelle;extracellular region part;extracellular vesicular exosome;focal adhesion;integral to membrane;intrinsic to membrane;la…		Laminin_G_1;Laminin_G_2	19	19	19	14.2	14.2	14.2	252.31	0	47.556	1164900000	44	5.19466	0	2.89291	+	14.9826	3.76461	0	-2.09783	+	-8.23078	+	Q8VHY0;Q8VHY0-3;Q8VHY0-2	Q8VHY0;Q8VHY0-3	Chondroitin sulfate proteoglycan 4	Cspg4
28.3866	28.3732	28.4287	25.8508	25.9306	26.2125	27.2161	27.5448	27.8466	29.4318	29.6967	29.8194	+	CANX_CTRL	+	FAM_WT	actin cytoskeleton organization;actin filament bundle assembly;actin filament organization;actin filament-based process;anatomical structure development;biological adhesion;biological regulation;carbohydrate transport;cell adhesion;cell development;cell projection assembly;cell projection organization;cell-cell adhesion;cellular component assembly;cellular component assembly at cellular level;cel…	actin binding;actin filament binding;binding;cell adhesion molecule binding;cytoskeletal protein binding;protein binding	actin cytoskeleton;actin filament;adherens junction;anchoring junction;apical part of cell;apical plasma membrane;basolateral plasma membrane;brush border;cell body;cell cortex;cell junction;cell part;cell periphery;cell pole;cell projection;cell projection membrane;cell projection part;cell tip;cell-substrate adherens junction;cell-substrate junction;cytoplasmic part;cytoskeletal part;cytoskelet…	Gastric acid secretion;Leukocyte transendothelial migration;Pathogenic Escherichia coli infection;Regulation of actin cytoskeleton	ERM;FERM_C;FERM_M;FERM_N	46	32	32	64.3	48.8	48.8	69.406	0	133.21	4932000000	136	4.56649	0	2.39815	+	11.3665	3.22138	0	-2.11345	+	-6.70917	+	Q4KML7;P26040	Q4KML7;P26040	Ezrin	Ezr
26.2708	26.9238	26.5858	24.0503	24.3418	24.2087	21.8719	22.285	22.7297	24.4771	24.0645	24.7563	+	CANX_CTRL	+	FAM_WT		binding;catalytic activity;cation binding;ion binding;metal ion binding;NAD+ ADP-ribosyltransferase activity;transferase activity;transferase activity, transferring glycosyl groups;transferase activity, transferring pentosyl groups	cell part;intracellular membrane-bounded organelle;intracellular organelle;intracellular part;membrane-bounded organelle;nucleus;organelle		PARP;zf-CCCH	8	8	8	15.5	15.5	15.5	79.916	0	27.624	493690000	17	3.4994	0	2.39318	+	7.80831	2.58815	0.00117647	-2.13706	+	-5.10108	+	Q8BZ20	Q8BZ20	Poly [ADP-ribose] polymerase 12	Parp12
24.6146	24.1037	23.6212	21.5393	23.2623	22.1172	23.0354	21.1398	22.9523	24.8143	24.6453	24.1434	+	CANX_CTRL	+	FAM_WT	anatomical structure development;biological regulation;developmental process;negative regulation of biological process;negative regulation of biosynthetic process;negative regulation of cellular biosynthetic process;negative regulation of cellular macromolecule biosynthetic process;negative regulation of cellular metabolic process;negative regulation of cellular process;negative regulation of gen…	ATPase binding;binding;calcium ion binding;cation binding;enzyme binding;identical protein binding;ion binding;metal ion binding;protein binding;protein dimerization activity;protein homodimerization activity	cell part;cell projection;contractile fiber part;cytoplasmic part;endoplasmic reticulum;intracellular membrane-bounded organelle;intracellular organelle;intracellular part;M band;membrane-bounded organelle;neuron projection;nucleus;organelle;organelle part;sarcoplasmic reticulum;Z disc		S_100	3	3	3	42.6	42.6	42.6	10.505	0	47.775	148610000	11	1.44327	0.00914789	1.80696	+	2.6499	1.53127	0.0234886	-2.15848	+	-2.87613	+	Q91V77;D3YUT6;P56565	Q91V77;D3YUT6	Protein S100	S100a1
25.1859	25.4649	25.693	23.5947	22.6937	22.7757	22.4911	21.6515	23.7277	25.0052	24.8217	24.6396	+	CANX_CTRL	+	FAM_WT	anatomical structure development;anatomical structure morphogenesis;axonogenesis;cell part morphogenesis;cell projection morphogenesis;cell projection organization;cellular component morphogenesis;cellular component organization;cellular component organization at cellular level;cellular component organization or biogenesis;cellular component organization or biogenesis at cellular level;cellular d…	binding;cytoskeletal protein binding;cytoskeletal regulatory protein binding;dystroglycan binding;glycoprotein binding;microtubule binding;protein binding;tubulin binding	cell body;cell part;cell projection;cell projection part;cytoplasm;cytoskeletal part;dendrite;dendritic shaft;intracellular;intracellular non-membrane-bounded organelle;intracellular organelle;intracellular organelle part;intracellular part;macromolecular complex;microtubule;microtubule associated complex;neuron projection;neuronal cell body;non-membrane-bounded organelle;nuclear part;nuclear per…		MAP2_projctn;Tubulin-binding	4	4	1	3	3	0.4	199.13	0	5.4973	265870000	8	2.77542	0	2.42659	+	5.73864	1.63971	0.0179603	-2.19875	+	-3.08749	+	P20357;F7ALC8;G3UZE9;G3UZK9	P20357;F7ALC8;G3UZE9	Microtubule-associated protein 2	Map2
27.5598	27.5985	27.6875	26.0156	26.4144	26.3592	27.4533	27.6327	27.6422	29.8671	29.9647	29.8349	+	CANX_CTRL	+	FAM_WT	biological regulation;cell differentiation;cellular developmental process;cellular process;developmental process;multicellular organismal development;multicellular organismal process;negative regulation of biological process;negative regulation of cell cycle;negative regulation of cell cycle process;negative regulation of cell growth;negative regulation of cellular process;negative regulation of …	binding;cation binding;ion binding;ion channel binding;metal ion binding;protein binding;transition metal ion binding;zinc ion binding	adherens junction;anchoring junction;cell junction;cell part;cell-substrate adherens junction;cell-substrate junction;cytoplasm;focal adhesion;intracellular membrane-bounded organelle;intracellular organelle;intracellular part;membrane;membrane-bounded organelle;nucleus;organelle;plasma membrane		LIM	22	22	5	73.6	73.6	16.9	33.563	0	93.915	5116500000	107	3.31199	0	1.35221	+	5.87018	5.23327	0	-2.31284	+	-13.3861	+	A2AEX8;A2AEX6;P97447;A2AEY1;Q8CDC8	A2AEX8;A2AEX6;P97447;A2AEY1	Four and a half LIM domains protein 1	Fhl1
26.5759	26.5	26.8348	25.3299	25.0879	24.7942	22.1513	22.9082	24.2431	25.1689	25.6484	25.4287	+	CANX_CTRL	+	FAM_WT	cell death;cellular component assembly;cellular component organization;cellular component organization or biogenesis;cellular macromolecule metabolic process;cellular metabolic process;cellular process;cellular protein metabolic process;death;macromolecular complex assembly;macromolecular complex subunit organization;macromolecule metabolic process;macromolecule modification;metabolic process;nec…	adenyl nucleotide binding;adenyl ribonucleotide binding;ATP binding;binding;catalytic activity;enzyme binding;kinase binding;nucleotide binding;protein binding;protein complex binding;protein kinase binding;purine nucleotide binding;purine ribonucleoside triphosphate binding;purine ribonucleotide binding;ribonucleotide binding;transferase activity;transferase activity, transferring phosphorus-con…	cell part;cytoplasm;intracellular part;membrane;plasma membrane		Pkinase_Tyr	12	12	12	31.5	31.5	31.5	53.375	0	16.279	964430000	22	2.97104	0	1.56626	+	5.49365	1.67792	0.0178036	-2.31443	+	-3.18361	+	Q9D2Y4-2;Q9D2Y4;D3YV42	Q9D2Y4-2;Q9D2Y4	Mixed lineage kinase domain-like protein	Mlkl
27.6049	27.3612	27.9969	23.4116	22.6541	22.7493	22.3456	22.8889	22.3977	24.8308	24.9306	25.17	+	CANX_CTRL	+	FAM_WT	biological regulation;cellular macromolecule metabolic process;cellular metabolic process;cellular nitrogen compound metabolic process;cellular process;cellular response to stimulus;cellular response to stress;DNA metabolic process;DNA repair;double-strand break repair;macromolecule metabolic process;metabolic process;nitrogen compound metabolic process;nucleic acid metabolic process;nucleobase-c…	catalytic activity;NAD+ ADP-ribosyltransferase activity;transferase activity;transferase activity, transferring glycosyl groups;transferase activity, transferring pentosyl groups	cell part;cytoplasm;cytoplasmic part;cytosol;intracellular membrane-bounded organelle;intracellular organelle;intracellular part;membrane;membrane-bounded organelle;nucleus;organelle		Macro	21	21	21	40.2	40.2	40.2	92.668	0	85.17	748080000	40	4.0095	0	4.71595	+	11.7396	3.58	0	-2.43309	+	-8.10498	+	Q8CAS9-2;Q8CAS9;Q8CAS9-3;H7BWY5;F6U1Y8	Q8CAS9-2;Q8CAS9;Q8CAS9-3;H7BWY5	Poly [ADP-ribose] polymerase 9	Parp9
26.7579	25.4363	25.5862	27.8745	27.6834	28.5416	22.9008	22.5857	22.5835	25.6969	25.2079	24.9244	+	CANX_CTRL	+	FAM_WT	biological regulation;cell death;cellular process;cytolysis;death;negative regulation of catalytic activity;negative regulation of endopeptidase activity;negative regulation of hydrolase activity;negative regulation of molecular function;negative regulation of peptidase activity;regulation of biological process;regulation of catalytic activity;regulation of endopeptidase activity;regulation of hy…	endopeptidase inhibitor activity;endopeptidase regulator activity;enzyme inhibitor activity;enzyme regulator activity;peptidase inhibitor activity;peptidase regulator activity;serine-type endopeptidase inhibitor activity	cell part;cytoplasm;extracellular region part;extracellular space;intracellular part	Amoebiasis	Serpin	14	14	12	51.5	51.5	46.7	42.733	0	48.211	3286700000	30	1.89117	0.00180503	-2.10641	+	-3.55719	3.31396	0	-2.58639	+	-7.41013	+	Q9DAV6;Q9D6A7;I7HJI5	Q9DAV6		Serpinb9b
26.9058	27.1646	26.8484	22.6088	22.253	23.2976	26.3007	26.5625	26.7429	29.3819	29.3087	29.1061	+	CANX_CTRL	+	FAM_WT	anatomical structure homeostasis;biological adhesion;biological regulation;cell adhesion;cell surface receptor linked signaling pathway;cell-cell adhesion;cellular process;cellular response to chemical stimulus;cellular response to growth factor stimulus;cellular response to organic substance;cellular response to stimulus;cellular response to vascular endothelial growth factor stimulus;enzyme lin…	binding;enzyme binding;enzyme inhibitor activity;enzyme regulator activity;identical protein binding;kinase binding;kinase inhibitor activity;kinase regulator activity;protein binding;protein kinase binding;protein kinase C binding;protein kinase C inhibitor activity;protein kinase inhibitor activity;protein kinase regulator activity;protein serine/threonine kinase inhibitor activity;small conjug…	adherens junction;anchoring junction;cell junction;cell part;cell-substrate adherens junction;cell-substrate junction;contractile fiber;contractile fiber part;cytoplasm;cytoplasmic part;cytoskeletal part;extracellular membrane-bounded organelle;extracellular organelle;extracellular region part;extracellular space;extracellular vesicular exosome;focal adhesion;intracellular;intracellular membrane-…	Amoebiasis;MAPK signaling pathway;VEGF signaling pathway	HSP20	13	13	13	78.2	78.2	78.2	21.96	0	88.429	3073000000	60	3.72333	0	4.25314	+	10.086	4.24137	0	-2.7302	+	-10.8083	+	P14602-2;P14602;P14602-3;D3YZ06	P14602-2;P14602;P14602-3;D3YZ06	Heat shock protein beta-1	Hspb1
27.2374	26.5993	27.2665	23.6651	23.5297	24.0543	23.4803	23.6626	24.0627	26.1479	27.0213	26.7801	+	CANX_CTRL	+	FAM_WT	apoptosis;cell death;cellular component organization;cellular component organization or biogenesis;cellular membrane organization;cellular process;death;establishment of localization;lipid transport;membrane invagination;membrane organization;organic substance transport;phagocytosis, engulfment;programmed cell death;transport		cell part;cytoplasm;intracellular part		PID	10	10	2	34.5	34.5	10.5	34.47	0	15.948	918340000	35	3.59078	0	3.28471	+	8.91227	3.13559	0	-2.91456	+	-7.07289	+	Q8K2A1;Q8K2A1-2	Q8K2A1;Q8K2A1-2	PTB domain-containing engulfment adapter protein 1	Gulp1
29.2629	28.9278	29.6771	23.3018	24.0755	25.5776	22.3021	22.6853	22.1732	24.8965	25.6809	25.5364	+	CANX_CTRL	+	FAM_WT	biosynthetic process;cellular biosynthetic process;cellular metabolic process;cellular nitrogen compound biosynthetic process;cellular nitrogen compound metabolic process;cellular process;defense response;defense response to virus;heterocycle biosynthetic process;heterocycle metabolic process;immune effector process;immune response;immune system process;innate immune response;metabolic process;mu…	2'-5'-oligoadenylate synthetase activity;adenyl nucleotide binding;adenyl ribonucleotide binding;adenylyltransferase activity;ATP binding;binding;catalytic activity;cation binding;double-stranded RNA binding;ion binding;metal ion binding;nucleic acid binding;nucleotide binding;nucleotidyltransferase activity;purine nucleotide binding;purine ribonucleoside triphosphate binding;purine ribonucleotid…	cell part;cytoplasmic part;endoplasmic reticulum;intracellular membrane-bounded organelle;intracellular organelle;intracellular part;membrane-bounded organelle;mitochondrion;nucleus;organelle	Hepatitis C;Measles	NTP_transf_2;OAS1_C	19	19	19	56.4	56.4	56.4	42.428	0	115.61	2259100000	53	2.6771	0	4.97098	+	6.19553	3.32249	0	-2.98438	+	-7.73344	+	P11928;Q8K469;Q05BJ7;Q924S2;D3YWG4;Q8C2W3;Q8VI95;Q14AZ4;Q8VI97;A0A0J9YV76	P11928;Q8K469;Q05BJ7	2-5-oligoadenylate synthase 1A	Oas1a;Oas1g
32.12	31.9769	32.2171	26.8617	26.3944	27.6374	26.6167	26.4131	26.551	29.322	29.6047	29.6592	+	CANX_CTRL	+	FAM_WT	cellular macromolecule metabolic process;cellular metabolic process;cellular process;cellular protein metabolic process;macromolecule metabolic process;macromolecule modification;metabolic process;primary metabolic process;protein autoubiquitination;protein metabolic process;protein modification by small protein conjugation;protein modification by small protein conjugation or removal;protein modi…	acid-amino acid ligase activity;adenyl nucleotide binding;adenyl ribonucleotide binding;ATP binding;ATPase activity;binding;catalytic activity;cation binding;hydrolase activity;hydrolase activity, acting on acid anhydrides;hydrolase activity, acting on acid anhydrides, in phosphorus-containing anhydrides;ion binding;ligase activity;ligase activity, forming carbon-nitrogen bonds;metal ion binding;…	cell part;cytoplasm;intracellular non-membrane-bounded organelle;intracellular organelle;intracellular organelle part;intracellular part;membrane;non-membrane-bounded organelle;nuclear part;nucleolus;organelle;organelle part			201	201	201	47.5	47.5	47.5	584.78	0	323.31	17415000000	646	3.81181	0	5.14013	+	10.9567	4.81223	0	-3.0017	+	-13.6141	+	F7A6H4;E9Q555;Q3U0U2	F7A6H4;E9Q555	E3 ubiquitin-protein ligase RNF213	Rnf213
28.2631	28.3235	28.5281	24.5877	24.6237	24.5158	22.2894	22.9918	21.9801	25.5293	25.5692	25.22	+	CANX_CTRL	+	FAM_WT	biological regulation;defense response;defense response to virus;immune effector process;immune response;immune system process;innate immune response;multi-organism process;negative regulation of biological process;negative regulation of cell growth;negative regulation of cell migration;negative regulation of cell motility;negative regulation of cellular component movement;negative regulation of …	endopeptidase inhibitor activity;endopeptidase regulator activity;enzyme inhibitor activity;enzyme regulator activity;metalloendopeptidase inhibitor activity;metalloenzyme inhibitor activity;metalloenzyme regulator activity;molecular transducer activity;peptidase inhibitor activity;peptidase regulator activity;signal transducer activity	anchored to membrane;apical plasma membrane;cell part;cell surface;cytoplasmic part;endosome;extracellular membrane-bounded organelle;extracellular organelle;extracellular region part;extracellular vesicular exosome;Golgi apparatus;integral to membrane;intracellular membrane-bounded organelle;intracellular organelle;intracellular part;intrinsic to membrane;late endosome;membrane;membrane part;mem…			5	5	5	16.3	16.3	16.3	19.152	0	14.899	1297300000	29	5.79802	0	3.79582	+	20.3829	3.15783	0	-3.01911	+	-7.20543	+	Q8R2Q8	Q8R2Q8	Bone marrow stromal antigen 2	Bst2
29.598	30.3057	29.7354	22.8632	22.1843	22.8241	22.4689	23.2967	22.9385	25.6471	26.345	26.3557	+	CANX_CTRL	+	FAM_WT	cellular process;cellular response to chemical stimulus;cellular response to cytokine stimulus;cellular response to interferon-alpha;cellular response to interferon-beta;cellular response to organic substance;cellular response to stimulus;defense response;defense response to virus;immune effector process;immune response;immune system process;innate immune response;multi-organism process;response …	binding;nucleic acid binding;RNA binding	cell part;cytoplasm;intracellular part	Hepatitis C	TPR_1	23	23	23	56.8	56.8	56.8	53.737	0	144.58	3416800000	78	4.71095	0	7.25582	+	17.7478	3.17962	0	-3.21458	+	-7.38524	+	Q64282;Q3U687;E9PXF7;D3Z6F0	Q64282	Interferon-induced protein with tetratricopeptide repeats 1	Ifit1
26.9713	26.7872	26.9403	22.4466	23.0135	22.0978	21.3606	21.718	22.4384	24.5792	25.3658	25.2681	+	CANX_CTRL	+	FAM_WT	biological regulation;cellular macromolecule metabolic process;cellular metabolic process;cellular process;cellular protein metabolic process;defense response;defense response to virus;immune effector process;immune response;immune system process;innate immune response;macromolecule metabolic process;macromolecule modification;metabolic process;multi-organism process;positive regulation of biolog…	adenyl nucleotide binding;adenyl ribonucleotide binding;ATP binding;binding;catalytic activity;cation binding;DNA binding;double-stranded RNA binding;helicase activity;hydrolase activity;hydrolase activity, acting on acid anhydrides;hydrolase activity, acting on acid anhydrides, in phosphorus-containing anhydrides;ion binding;metal ion binding;nucleic acid binding;nucleoside-triphosphatase activi…	cell part;cytoplasm;intracellular membrane-bounded organelle;intracellular organelle;intracellular part;membrane-bounded organelle;nucleus;organelle	Measles;RIG-I-like receptor signaling pathway	CARD;Helicase_C;ResIII;RIG-I_C-RD	16	16	16	25.7	25.7	25.7	110.84	0	26.694	551520000	30	4.05535	0	4.38032	+	11.7483	2.88571	0	-3.23204	+	-6.43629	+	Q8R5F7-2;Q8R5F7	Q8R5F7-2;Q8R5F7	Interferon-induced helicase C domain-containing protein 1	Ifih1
25.4105	25.2746	25.161	24.4439	24.1817	24.2112	23.3778	21.1316	22.007	25.6939	25.6797	24.8707	+	CANX_CTRL	+	FAM_WT	alcohol metabolic process;apocarotenoid metabolic process;cellular aldehyde metabolic process;cellular component assembly;cellular component organization;cellular component organization or biogenesis;cellular ketone metabolic process;cellular lipid metabolic process;cellular metabolic process;cellular process;diterpenoid metabolic process;fat-soluble vitamin metabolic process;isoprenoid metabolic…	3-keto sterol reductase activity;alcohol dehydrogenase [NAD(P)+] activity;binding;carbonyl reductase (NADPH) activity;catalytic activity;oxidoreductase activity;oxidoreductase activity, acting on CH-OH group of donors;oxidoreductase activity, acting on NADH or NADPH;oxidoreductase activity, acting on NADH or NADPH, quinone or similar compound as acceptor;oxidoreductase activity, acting on the ald…	cell part;cytoplasmic part;extracellular membrane-bounded organelle;extracellular organelle;extracellular region part;extracellular vesicular exosome;intracellular membrane-bounded organelle;intracellular organelle;intracellular organelle part;intracellular part;membrane;membrane-bounded organelle;membrane-bounded vesicle;microbody;microbody membrane;microbody part;mitochondrion;nuclear membrane;…	Peroxisome;Retinol metabolism		6	6	6	32.6	32.6	32.6	29.884	0	11.495	370770000	13	3.09718	0	1.00312	+	4.77893	1.9921	0.00573099	-3.24263	+	-4.01316	+	Q99LB2	Q99LB2	Dehydrogenase/reductase SDR family member 4	Dhrs4
27.3145	27.347	27.0441	25.2157	24.9098	25.4348	20.9151	22.9492	22.5095	25.4388	26.0098	25.3587	+	CANX_CTRL	+	FAM_WT	aromatic compound catabolic process;biological regulation;carboxylic acid catabolic process;carboxylic acid metabolic process;catabolic process;cellular aromatic compound metabolic process;cellular catabolic process;cellular ketone metabolic process;cellular metabolic process;cellular process;coumarin catabolic process;coumarin metabolic process;heterocycle catabolic process;heterocycle metabolic…	3,4-dihydrocoumarin hydrolase activity;aryldialkylphosphatase activity;arylesterase activity;binding;carboxylic ester hydrolase activity;catalytic activity;cation binding;dihydrocoumarin hydrolase activity;hydrolase activity;hydrolase activity, acting on ester bonds;identical protein binding;ion binding;metal ion binding;phosphatase activity;phosphoric ester hydrolase activity;protein binding;pro…	cell part;extracellular membrane-bounded organelle;extracellular organelle;extracellular region part;extracellular space;extracellular vesicular exosome;intracellular membrane-bounded organelle;intracellular organelle;intracellular part;membrane-bounded organelle;membrane-bounded vesicle;organelle;vesicle	Aminobenzoate degradation;Bisphenol degradation	Arylesterase	9	9	9	42.1	42.1	42.1	39.351	0	58.641	830990000	28	3.46849	0	2.04839	+	7.31582	2.22788	0.00193548	-3.47783	+	-4.63074	+	Q62087;D6RJ12;H3BL07	Q62087	Serum paraoxonase/lactonase 3	Pon3
31.3165	31.4482	30.964	26.4554	26.2267	26.7162	23.122	23.3119	23.8066	26.0909	27.5878	27.3197	+	CANX_CTRL	+	FAM_WT	antigen processing and presentation;antigen processing and presentation of endogenous antigen;antigen processing and presentation of endogenous peptide antigen;antigen processing and presentation of endogenous peptide antigen via MHC class I;antigen processing and presentation of endogenous peptide antigen via MHC class I via ER pathway;antigen processing and presentation of endogenous peptide an…	antigen binding;beta-2-microglobulin binding;binding;peptide antigen binding;peptide binding;protein binding;protein complex binding;receptor binding;T cell receptor binding;TAP binding	cell part;cell surface;cytoplasmic part;cytoplasmic vesicle membrane;cytoplasmic vesicle part;endocytic vesicle membrane;endoplasmic reticulum;endoplasmic reticulum exit site;endoplasmic reticulum part;external side of plasma membrane;extracellular membrane-bounded organelle;extracellular organelle;extracellular region part;extracellular vesicular exosome;Golgi apparatus;Golgi apparatus part;Golg…	Allograft rejection;Antigen processing and presentation;Autoimmune thyroid disease;Cell adhesion molecules (CAMs);Endocytosis;Graft-versus-host disease;Natural killer cell mediated cytotoxicity;Phagosome;Type I diabetes mellitus;Viral myocarditis	C1-set;MHC_I;MHC_I_C	21	18	12	41.7	39	24.9	40.836	0	157.65	8742600000	92	4.72025	0	4.7768	+	15.8056	2.68579	0.00146341	-3.58599	+	-5.93734	+	Q792Z7;P01899;P01897;P01896	Q792Z7;P01899	H-2 class I histocompatibility antigen, D-B alpha chain	H2-D1
28.48	28.6235	29.1478	22.8731	23.026	23.3506	22.5342	23.7588	23.7682	27.0494	26.5109	27.3389	+	CANX_CTRL	+	FAM_WT	biological regulation;biosynthetic process;cellular biosynthetic process;cellular macromolecule biosynthetic process;cellular macromolecule metabolic process;cellular metabolic process;cellular nitrogen compound metabolic process;cellular process;macromolecule biosynthetic process;macromolecule metabolic process;metabolic process;nitrogen compound metabolic process;nucleic acid metabolic process;…		cell part;intracellular membrane-bounded organelle;intracellular organelle;intracellular part;membrane-bounded organelle;nucleus;organelle		HIN;PYRIN	23	10	1	72.5	36.7	8.7	46.977	0	46.03	1903600000	48	4.6701	0	5.66721	+	16.3326	2.79073	0	-3.61266	+	-6.26989	+	Q08619	Q08619	Interferon-activable protein 205-B	Ifi205b
25.9845	25.7209	25.965	23.9956	24.223	24.387	22.1582	22.8281	22.3299	26.2372	26.0502	26.4612	+	CANX_CTRL	+	FAM_WT	adherens junction assembly;adherens junction organization;anatomical structure development;biological adhesion;biological regulation;cell adhesion;cell junction assembly;cell junction organization;cell migration;cell motility;cell-cell adhesion;cell-cell junction assembly;cell-cell junction organization;cellular component assembly;cellular component assembly at cellular level;cellular component m…	alpha-catenin binding;binding;cadherin binding;cell adhesion molecule binding;enzyme binding;molecular transducer activity;phosphatase binding;protein binding;protein binding transcription factor activity;protein phosphatase binding;signal transducer activity;structural molecule activity;transcription coactivator activity;transcription cofactor activity;transcription factor binding transcription …	actin cytoskeleton;adherens junction;anchoring junction;apicolateral plasma membrane;catenin complex;catenin-TCF7L2 complex;cell junction;cell part;cell-cell adherens junction;cell-cell contact zone;cell-cell junction;cell-substrate adherens junction;cell-substrate junction;contractile fiber part;cytoplasm;cytoplasmic part;cytoskeletal part;cytoskeleton;cytosol;cytosolic part;desmosome;extracellu…	Acute myeloid leukemia;Arrhythmogenic right ventricular cardiomyopathy (ARVC);Pathways in cancer	Arm	13	10	10	29.3	23.9	23.9	81.8	0	85.28	548600000	31	3.54675	0	1.68831	+	6.98621	4.08438	0	-3.81078	+	-11.4305	+	Q02257	Q02257	Junction plakoglobin	Jup
27.3098	27.5298	27.3436	25.7692	24.4863	25.0265	22.42	22.2752	22.7248	26.2387	26.5215	26.1687	+	CANX_CTRL	+	FAM_WT	adult behavior;adult locomotory behavior;adult walking behavior;behavior;biological regulation;cellular process;cellular response to chemical stimulus;cellular response to hydroperoxide;cellular response to oxidative stress;cellular response to stimulus;cellular response to stress;locomotory behavior;metabolic process;multicellular organismal process;negative regulation of apoptosis;negative regu…	catalytic activity;oxidoreductase activity	cell part;cytoplasmic part;intracellular membrane-bounded organelle;intracellular non-membrane-bounded organelle;intracellular organelle;intracellular organelle part;intracellular part;membrane-bounded organelle;mitochondrion;non-membrane-bounded organelle;nuclear part;nucleolus;organelle;organelle part		LysM;TLD	16	16	16	30.3	30.3	30.3	86.239	0	45.297	937940000	51	2.43294	0	2.30041	+	4.81125	4.63277	0	-3.83631	+	-14.164	+	Q4KMM3-2;Q4KMM3;E9Q0A7;Q4KMM3-3;Q4KMM3-4;B1H3M0	Q4KMM3-2;Q4KMM3;E9Q0A7;Q4KMM3-3;Q4KMM3-4	Oxidation resistance protein 1	Oxr1
25.0776	24.9673	25.0027	22.5694	22.1984	21.6362	21.9392	23.0227	22.6213	26.5205	26.5693	26.2468	+	CANX_CTRL	+	FAM_WT	antigen processing and presentation;biological regulation;cellular macromolecule metabolic process;cellular metabolic process;cellular process;cellular protein metabolic process;cellular response to stimulus;establishment of localization;establishment of localization in cell;establishment of protein localization;exocytosis;immune system process;intracellular protein transport;intracellular signal…	binding;catalytic activity;cytoskeletal protein binding;GDP binding;GTP binding;GTPase activity;guanyl nucleotide binding;guanyl ribonucleotide binding;hydrolase activity;hydrolase activity, acting on acid anhydrides;hydrolase activity, acting on acid anhydrides, in phosphorus-containing anhydrides;myosin binding;myosin V binding;nucleoside-triphosphatase activity;nucleotide binding;protein bindi…	cell part;clathrin-coated vesicle;coated vesicle;cytoplasm;cytoplasmic membrane-bounded vesicle;cytoplasmic part;cytoplasmic vesicle;cytoplasmic vesicle membrane;cytoplasmic vesicle part;cytosol;endosome;extracellular membrane-bounded organelle;extracellular organelle;extracellular region part;extracellular vesicular exosome;intracellular membrane-bounded organelle;intracellular organelle;intrace…	Tight junction	Ras	7	6	6	39.3	35.6	35.6	24.757	0	15.779	450530000	18	3.33971	0	2.88116	+	7.71988	3.53098	0	-3.91779	+	-9.0731	+	Q0PD62;Q9CZT8;A2A7Z6	Q0PD62;Q9CZT8;A2A7Z6	Ras-related protein Rab-3B	Rab3b
30.9175	31.0006	30.0535	22.4662	22.2885	21.079	21.7963	22.8151	20.6317	26.1023	25.2559	25.7805	+	CANX_CTRL	+	FAM_WT	anatomical structure development;antigen processing and presentation;antigen processing and presentation of endogenous antigen;antigen processing and presentation of endogenous peptide antigen;antigen processing and presentation of endogenous peptide antigen via MHC class I;antigen processing and presentation of endogenous peptide antigen via MHC class I via ER pathway;antigen processing and pres…	antigen binding;beta-2-microglobulin binding;binding;peptide antigen binding;peptide binding;protein binding;protein complex binding;receptor binding;T cell receptor binding;TAP binding	cell part;cell surface;cytoplasmic part;cytoplasmic vesicle membrane;cytoplasmic vesicle part;endocytic vesicle membrane;endoplasmic reticulum;endoplasmic reticulum exit site;endoplasmic reticulum part;external side of plasma membrane;extracellular membrane-bounded organelle;extracellular organelle;extracellular region part;extracellular vesicular exosome;Golgi apparatus;Golgi apparatus part;Golg…	Allograft rejection;Antigen processing and presentation;Autoimmune thyroid disease;Cell adhesion molecules (CAMs);Endocytosis;Graft-versus-host disease;Natural killer cell mediated cytotoxicity;Phagosome;Type I diabetes mellitus;Viral myocarditis	C1-set;MHC_I;MHC_I_C	25	25	8	64	64	23	41.301	0	135.46	5547300000	93	4.09382	0	8.71265	+	13.8149	2.37192	0.00118812	-3.9652	+	-5.1014	+	Q7JJ15;P01901;Q3TH01;G3UXW2;P14428;P03991;A0A0B4J1G3	Q7JJ15;P01901;Q3TH01;G3UXW2	H-2 class I histocompatibility antigen, K-B alpha chain	H2-K1
26.4084	26.3409	26.6749	22.2353	23.7151	24.4744	22.5027	23.8865	23.3358	27.3936	27.5907	26.7142	+	CANX_CTRL	+	FAM_WT	acid secretion;actin cytoskeleton organization;actin filament-based process;activation of adenylate cyclase activity;activation of adenylate cyclase activity by dopamine receptor signaling pathway;activation of adenylate cyclase activity by G-protein signaling pathway;activation of phospholipase C activity;activation of phospholipase C activity by dopamine receptor signaling pathway;activation of…	adrenergic receptor binding;beta-2 adrenergic receptor binding;beta-catenin binding;binding;channel regulator activity;chloride channel regulator activity;dopamine receptor binding;enzyme binding;G-protein-coupled receptor binding;growth factor receptor binding;PDZ domain binding;phosphatase binding;protein binding;protein domain specific binding;protein self-association;receptor binding	apical part of cell;apical plasma membrane;brush border membrane;cell part;cell periphery;cell projection;cell projection membrane;cell projection part;centrosome;cytoplasm;cytoplasmic part;cytoskeletal part;endomembrane system;extracellular membrane-bounded organelle;extracellular organelle;extracellular region part;extracellular vesicular exosome;filopodium;intracellular membrane-bounded organe…		EBP50_C-term;PDZ	14	14	14	49	49	49	38.6	0	47.006	943300000	36	1.96864	0.00116201	2.99979	+	3.91977	2.93532	0	-3.99118	+	-6.85827	+	P70441;P70441-2	P70441	Na(+)/H(+) exchange regulatory cofactor NHE-RF1	Slc9a3r1
29.3592	29.3921	29.422	23.494	23.988	24.4882	21.7715	21.6992	21.7506	25.865	26.2402	26.9555	+	CANX_CTRL	+	FAM_WT	biological regulation;defense response;detection of biotic stimulus;detection of external stimulus;detection of stimulus;detection of symbiont;detection of virus;immune response;immune system process;innate immune response;multi-organism process;positive regulation of biological process;positive regulation of biosynthetic process;positive regulation of cellular biosynthetic process;positive regul…	adenyl nucleotide binding;adenyl ribonucleotide binding;ATP binding;binding;catalytic activity;cation binding;DNA binding;double-stranded DNA binding;double-stranded RNA binding;helicase activity;hydrolase activity;hydrolase activity, acting on acid anhydrides;hydrolase activity, acting on acid anhydrides, in phosphorus-containing anhydrides;identical protein binding;ion binding;metal ion binding…	actin cytoskeleton;cell junction;cell part;cell projection membrane;cell projection part;cell-cell junction;cytoplasm;cytoplasmic part;cytoskeleton;cytosol;intracellular non-membrane-bounded organelle;intracellular organelle;intracellular part;leading edge membrane;membrane part;non-membrane-bounded organelle;occluding junction;organelle;plasma membrane part;ruffle membrane;tight junction	Cytosolic DNA-sensing pathway;Hepatitis C;Measles;RIG-I-like receptor signaling pathway	DEAD;Helicase_C;RIG-I_C-RD	36	36	36	48.2	48.2	48.2	105.97	0	167.2	2513100000	89	4.32494	0	5.40108	+	13.9357	3.86787	0	-4.6131	+	-10.9681	+	Q6Q899;A2AP29;Q6Q899-2;Q6Q899-3;Q6Q899-4	Q6Q899;A2AP29;Q6Q899-2	Probable ATP-dependent RNA helicase DDX58	Ddx58
29.629	29.8437	29.7049	25.9442	25.8646	26.832	22.435	22.8731	22.6565	27.5707	27.5067	27.6166	+	CANX_CTRL	+	FAM_WT					HIN;PYRIN	37	37	2	67.4	67.4	3.9	69.437	0	215.67	3770200000	109	3.42672	0	3.51228	+	8.43609	5.52683	0	-4.90981	+	-21.3085	+	E9QKL6	E9QKL6		Ifi204
29.7262	29.4837	30.6999	25.2401	24.8823	26.5985	21.3532	24.5658	22.4672	27.8551	27.8841	27.7615	+	CANX_CTRL	+	FAM_WT	activation of caspase activity;anatomical structure development;apoptosis;biological regulation;biosynthetic process;blood circulation;cell death;cell differentiation;cell differentiation involved in kidney development;cell differentiation involved in metanephros development;cell proliferation;cell proliferation involved in kidney development;cell proliferation involved in metanephros development…	binding;core promoter binding;core promoter proximal region DNA binding;core promoter proximal region sequence-specific DNA binding;core promoter sequence-specific DNA binding;cytokine receptor binding;DNA binding;double-stranded DNA binding;enzyme binding;identical protein binding;molecular transducer activity;nucleic acid binding;nucleic acid binding transcription factor activity;protein bindin…	axon;cell part;cell projection;chromatin;chromosomal part;cytoplasm;cytoplasmic part;cytosol;dendrite;intracellular membrane-bounded organelle;intracellular non-membrane-bounded organelle;intracellular organelle;intracellular organelle part;intracellular part;membrane-bounded organelle;neuron projection;non-membrane-bounded organelle;nuclear chromatin;nuclear chromosome part;nuclear part;nucleolu…	Chemokine signaling pathway;Hepatitis C;Jak-STAT signaling pathway;ko05152;Leishmaniasis;Measles;Osteoclast differentiation;Pancreatic cancer;Pathways in cancer;Toll-like receptor signaling pathway;Toxoplasmosis	SH2;STAT_alpha;STAT_bind;STAT_int;STAT1_TAZ2bind	38	38	38	55.8	55.8	55.8	87.314	0	212.13	4577400000	119	2.62501	0	4.39634	+	5.93	2.22887	0.00106195	-5.0382	+	-4.83269	+	Q8C3V4;A0A087WSP5;P42225;Q99K94;Q8CFQ1;A0A087WRI1;A0A087WSQ5	Q8C3V4;A0A087WSP5;P42225;Q99K94	Signal transducer and activator of transcription;Signal transducer and activator of transcription 1	Stat1
30.3243	30.4476	29.7593	22.7675	22.2826	24.6177	23.0749	21.9281	21.9038	28.0156	27.2952	27.6913	+	CANX_CTRL	+	FAM_WT	biological regulation;catabolic process;cellular catabolic process;cellular macromolecule catabolic process;cellular macromolecule metabolic process;cellular metabolic process;cellular process;cellular protein metabolic process;defense response;defense response to bacterium;defense response to virus;immune effector process;immune system process;ISG15-protein conjugation;macromolecule catabolic pr…	protein tag	cell part;cytoplasm;extracellular region;intracellular part	RIG-I-like receptor signaling pathway	ubiquitin	10	10	10	57.8	57.8	57.8	17.897	0	119.5	4570300000	58	3.1408	0	6.95448	+	8.25621	3.58963	0	-5.36506	+	-9.95469	+	Q4FJR9;Q64339	Q4FJR9;Q64339	Ubiquitin-like protein ISG15	Isg15
28.2664	28.043	28.2097	30.7944	30.78	31.435	23.4535	23.7288	23.4817	28.9311	29.1531	29.3037	+	CANX_CTRL	+	FAM_WT	amide biosynthetic process;amine biosynthetic process;amine metabolic process;arginine biosynthetic process;arginine metabolic process;argininosuccinate metabolic process;aspartate family amino acid metabolic process;aspartate metabolic process;biological regulation;biosynthetic process;carboxylic acid biosynthetic process;carboxylic acid metabolic process;cellular amide metabolic process;cellula…	adenyl nucleotide binding;adenyl ribonucleotide binding;amine binding;amino acid binding;argininosuccinate synthase activity;ATP binding;binding;carboxylic acid binding;catalytic activity;identical protein binding;ligase activity;ligase activity, forming carbon-nitrogen bonds;nucleotide binding;protein binding;purine nucleotide binding;purine ribonucleoside triphosphate binding;purine ribonucleot…	cell part;cytoplasm;cytoplasmic part;extracellular membrane-bounded organelle;extracellular organelle;extracellular region part;extracellular vesicular exosome;intracellular membrane-bounded organelle;intracellular organelle;intracellular part;membrane-bounded organelle;membrane-bounded vesicle;mitochondrion;myelin sheath;organelle;vesicle	Alanine, aspartate and glutamate metabolism;Arginine and proline metabolism	Arginosuc_synth	42	42	42	78.2	78.2	78.2	46.584	0	323.31	13161000000	242	3.62979	0	-2.8301	+	-8.67749	5.63502	0	-5.57464	+	-23.3137	+	Q3UJ34;P16460;J3QNG0	Q3UJ34;P16460;J3QNG0	Argininosuccinate synthase	Ass1;Gm5424
25.2458	24.6086	25.7976	21.6285	22.9367	22.5456	22.1478	22.1474	22.2064	29.4604	28.8835	29.2072	+	CANX_CTRL	+	FAM_WT	biological regulation;blood coagulation;coagulation;hemostasis;multicellular organismal process;regulation of biological quality;regulation of body fluid levels	actin binding;actin filament binding;binding;calcium ion binding;calcium-dependent phospholipid binding;cation binding;cytoskeletal protein binding;ion binding;lipid binding;metal ion binding;phosphatidylinositol binding;phosphatidylinositol-3,4,5-trisphosphate binding;phosphatidylinositol-3,4-bisphosphate binding;phosphatidylinositol-4,5-bisphosphate binding;phospholipid binding;protein binding	cell part;cytoplasmic part;cytosol;endosomal part;endosome membrane;intracellular organelle part;intracellular part;late endosome membrane;membrane;organelle membrane;organelle part;plasma membrane		Annexin	18	18	18	65.4	65.4	65.4	36.724	0	83.77	2377100000	61	2.27234	0	2.84705	+	4.60686	5.70598	0	-7.01648	+	-26.1736	+	O35640;Q921D0	O35640;Q921D0	Annexin A8;Annexin	Anxa8
28.5598	28.7381	28.9241	28.9737	28.96	29.3861	27.2066	27.2603	27.4537	22.5162	22.8178	22.3343			+	FAM_WT	activation of immune response;anatomical structure development;anatomical structure formation involved in morphogenesis;angiogenesis;antigen receptor-mediated signaling pathway;biological adhesion;biological regulation;cell adhesion;cell development;cell junction assembly;cell junction organization;cell surface receptor linked signaling pathway;cell-cell adhesion;cell-substrate junction assembly;…	binding;enzyme activator activity;enzyme regulator activity;GPI anchor binding;GTPase activator activity;GTPase regulator activity;integrin binding;lipid binding;nucleoside-triphosphatase regulator activity;phosphatidylinositol binding;phospholipid binding;protein binding;protein complex binding;receptor binding	adherens junction;anchored to external side of plasma membrane;anchored to membrane;anchored to plasma membrane;anchoring junction;apical plasma membrane;cell junction;cell part;cell projection;cell projection part;cell-substrate adherens junction;cell-substrate junction;cytoplasmic part;cytosol;dendrite;endoplasmic reticulum;external side of plasma membrane;extracellular membrane-bounded organel…	Leukocyte transendothelial migration	ig	7	7	7	40.1	40.1	40.1	18.08	0	124.22	4372100000	74	0.980396	0.116721	-0.365957		-1.331	5.11874	0	4.75076	+	18.2919		P01831	P01831	Thy-1 membrane glycoprotein	Thy1
23.2384	22.8087	22.0233	22.6949	21.9419	22.6619	27.252	26.3063	26.5314	22.2711	21.3412	22.6257			+	FAM_WT	biological regulation;negative regulation of biological process;negative regulation of cellular component organization;negative regulation of cellular process;negative regulation of establishment of protein localization in plasma membrane;positive regulation of biological process;positive regulation of cell migration;positive regulation of cell motility;positive regulation of cellular component m…	binding;collagen binding;extracellular matrix binding;fibronectin binding;laminin binding;protein binding	cell part;extracellular membrane-bounded organelle;extracellular organelle;extracellular region part;extracellular vesicular exosome;integral to membrane;intrinsic to membrane;membrane part;membrane-bounded organelle;membrane-bounded vesicle;organelle;vesicle		LRR_1;LRR_8	6	6	6	20.2	20.2	20.2	64.176	0	31.011	338820000	11	-4.34294e-08	1	0		0	3.19371	0	4.61724	+	7.99475		Q80X72	Q80X72	Leucine-rich repeat-containing protein 15	Lrrc15
27.5333	27.3025	27.6508	27.6921	27.4221	27.539	26.9601	27.2918	27.0024	22.6751	22.7943	22.619			+	FAM_WT	actin cytoskeleton organization;actin filament bundle assembly;actin filament organization;actin filament-based movement;actin filament-based process;cellular component assembly;cellular component assembly at cellular level;cellular component movement;cellular component organization;cellular component organization at cellular level;cellular component organization or biogenesis;cellular component …	actin binding;actin filament binding;adenyl nucleotide binding;adenyl ribonucleotide binding;ATP binding;binding;catalytic activity;cytoskeletal protein binding;hydrolase activity;hydrolase activity, acting on acid anhydrides;hydrolase activity, acting on acid anhydrides, in phosphorus-containing anhydrides;lipid binding;microfilament motor activity;motor activity;nucleoside-triphosphatase activi…	actin filament;brush border;cell part;cell periphery;cell projection;cytoplasm;cytoplasmic part;cytoskeletal part;early endosome;endosomal part;endosome;endosome membrane;extracellular membrane-bounded organelle;extracellular organelle;extracellular region part;extracellular vesicular exosome;filopodium;Golgi apparatus part;Golgi membrane;intracellular membrane-bounded organelle;intracellular org…		IQ;Myosin_head;Myosin_TH1	25	25	25	28.7	28.7	28.7	132.05	0	49.745	1917900000	94	0.162086	0.84887	-0.0555178		-0.242713	5.53004	0	4.38865	+	20.2843		Q7TQD7;P46735;E9QNH6;E9Q580;P46735-2;D3YV80;O88329	Q7TQD7;P46735;E9QNH6;E9Q580;P46735-2	Unconventional myosin-Ib	Myo1b
27.028	26.7546	26.7781	26.0629	26.2867	26.2836	26.0389	25.7929	25.8229	22.0425	22.3906	21.9646	+	CANX_CTRL	+	FAM_WT	anatomical structure morphogenesis;axonogenesis;biological adhesion;cell adhesion;cell part morphogenesis;cell projection morphogenesis;cell projection organization;cell-cell adhesion;cellular component morphogenesis;cellular component organization;cellular component organization at cellular level;cellular component organization or biogenesis;cellular component organization or biogenesis at cellu…	binding;calcium ion binding;cation binding;ion binding;metal ion binding	cell part;cytoplasm;extracellular membrane-bounded organelle;extracellular organelle;extracellular region part;extracellular vesicular exosome;integral to membrane;intracellular part;intrinsic to membrane;membrane;membrane part;membrane-bounded organelle;membrane-bounded vesicle;organelle;plasma membrane;vesicle		Cadherin;Cadherin_C	7	7	7	13.3	13.3	13.3	88.111	0	40.625	890800000	32	2.30272	0.00483234	0.642484		2.99309	4.79451	0	3.75236	+	14.8804		P55288	P55288	Cadherin-11	Cdh11
26.0531	25.9872	26.0252	25.7578	25.6306	25.7265	25.1052	24.9005	25.5824	21.6775	21.9744	22.5334	+	CANX_CTRL	+	FAM_WT	amine transport;amino acid transport;anatomical structure development;aromatic amino acid transport;branched-chain aliphatic amino acid transport;carboxylic acid transport;cell differentiation;cellular developmental process;cellular process;developmental process;establishment of localization;L-amino acid transport;leucine transport;nervous system development;neutral amino acid transport;nitrogen …	active transmembrane transporter activity;amine transmembrane transporter activity;amino acid transmembrane transporter activity;antiporter activity;aromatic amino acid transmembrane transporter activity;carboxylic acid transmembrane transporter activity;L-amino acid transmembrane transporter activity;L-leucine transmembrane transporter activity;L-phenylalanine transmembrane transporter activity;…	apical plasma membrane;cell part;cytoplasm;cytoplasmic part;cytosol;extracellular membrane-bounded organelle;extracellular organelle;extracellular region part;extracellular vesicular exosome;integral to membrane;integral to plasma membrane;intracellular membrane-bounded organelle;intracellular non-membrane-bounded organelle;intracellular organelle;intracellular organelle part;intracellular part;i…		AA_permease_2	4	4	3	5.1	5.1	3.7	55.872	0	8.4135	586850000	27	2.75227	0.0203763	0.316862		2.21959	3.20434	0	3.13424	+	7.42517		Q9Z127;Q8BGK6-2	Q9Z127	Large neutral amino acids transporter small subunit 1	Slc7a5
28.6794	28.5591	28.8394	28.4431	28.6905	28.2897	28.1245	27.792	27.5574	24.7504	24.9951	24.5465			+	FAM_WT	amine metabolic process;aminoglycan metabolic process;blood vessel remodeling;carbohydrate metabolic process;cellular macromolecule metabolic process;cellular metabolic process;cellular process;cellular protein metabolic process;chondroitin sulfate metabolic process;glycosaminoglycan metabolic process;macromolecule metabolic process;macromolecule modification;metabolic process;multicellular organ…	binding;carbohydrate binding;extracellular matrix binding;glycosaminoglycan binding;pattern binding;polysaccharide binding	cell part;cell surface;cytoplasmic membrane-bounded vesicle;cytoplasmic part;cytoplasmic vesicle;extracellular matrix;extracellular membrane-bounded organelle;extracellular organelle;extracellular region part;extracellular vesicular exosome;intracellular;intracellular membrane-bounded organelle;intracellular organelle;intracellular part;membrane;membrane-bounded organelle;membrane-bounded vesicle…		LRR_8;LRRNT	15	15	15	53.9	53.9	53.9	41.639	0	99.732	3686100000	106	0.699477	0.301222	0.218192		0.900804	3.89413	0	3.06063	+	9.89025		Q3TNY9;P28653	Q3TNY9;P28653	Biglycan	Bgn
25.0637	24.8436	24.9775	25.2579	25.1519	24.5704	25.5581	24.8612	25.0128	22.1058	22.884	21.765			+	FAM_WT	cellular component organization;cellular component organization at cellular level;cellular component organization or biogenesis;cellular component organization or biogenesis at cellular level;cellular membrane fusion;cellular membrane organization;cellular process;developmental process;membrane fusion;membrane organization;mitochondrial fusion;mitochondrion organization;multicellular organismal d…	binding;catalytic activity;GTP binding;GTPase activity;guanyl nucleotide binding;guanyl ribonucleotide binding;hydrolase activity;hydrolase activity, acting on acid anhydrides;hydrolase activity, acting on acid anhydrides, in phosphorus-containing anhydrides;nucleoside-triphosphatase activity;nucleotide binding;purine nucleotide binding;purine ribonucleoside triphosphate binding;purine ribonucleo…	cell part;cytoplasmic part;integral to membrane;intracellular membrane-bounded organelle;intracellular organelle;intracellular organelle part;intracellular part;intrinsic to membrane;membrane;membrane part;membrane-bounded organelle;mitochondrial membrane;mitochondrial outer membrane;mitochondrial part;mitochondrion;organelle;organelle membrane;organelle outer membrane;organelle part;outer membra…		Fzo_mitofusin	8	8	8	15.8	15.8	15.8	83.725	0	23.326	395740000	19	0.0488664	0.941535	-0.0317885		-0.0983892	2.74101	0.00141176	2.89243	+	5.86708		Q811U4;D3Z4L5;D3Z5P8;F6XRI9	Q811U4	Mitofusin-1	Mfn1
25.1864	25.2024	24.8269	23.8876	25.2809	24.961	25.6962	24.4266	24.703	21.7537	21.7154	22.9933			+	FAM_WT	aging;anatomical structure development;behavior;biological regulation;carbohydrate homeostasis;cell communication;cellular chemical homeostasis;cellular glucose homeostasis;cellular homeostasis;cellular process;cellular response to carbohydrate stimulus;cellular response to chemical stimulus;cellular response to cobalt ion;cellular response to corticosteroid stimulus;cellular response to dexameth…	endopeptidase inhibitor activity;endopeptidase regulator activity;enzyme inhibitor activity;enzyme regulator activity;peptidase inhibitor activity;peptidase regulator activity;serine-type endopeptidase inhibitor activity	axon hillock;axon part;basement membrane;cell part;cell projection part;cytoplasmic membrane-bounded vesicle;cytoplasmic part;cytoplasmic vesicle;extracellular matrix part;extracellular membrane-bounded organelle;extracellular organelle;extracellular region;extracellular region part;extracellular space;extracellular vesicular exosome;intracellular membrane-bounded organelle;intracellular organell…		Serpin	7	7	7	29.7	29.7	29.7	46.233	0	17.985	339140000	14	0.341321	0.484359	0.362057		0.671936	2.09192	0.00545223	2.78775	+	4.16143		P97298;B7ZC25;F6S1M4;E9PWS2;Q5ND37;CON__Q95121	P97298;B7ZC25	Pigment epithelium-derived factor	Serpinf1
23.2845	23.478	23.7817	23.2794	23.8486	23.9408	27.1186	26.4112	28.0732	24.6056	24.605	24.655			+	FAM_WT	anatomical structure morphogenesis;axis elongation;axon regeneration;axonogenesis;biological adhesion;biological regulation;branch elongation of an epithelium;bud outgrowth involved in lung branching;cell adhesion;cell communication;cell differentiation;cell part morphogenesis;cell projection morphogenesis;cell projection organization;cell-cell signaling;cellular component morphogenesis;cellular …	binding;fibronectin binding;protein binding;syndecan binding	adherens junction;anchoring junction;basement membrane;cell junction;cell part;cell-substrate adherens junction;cell-substrate junction;extracellular matrix;extracellular matrix part;extracellular region;extracellular region part;extracellular space;focal adhesion;interstitial matrix;membrane;proteinaceous extracellular matrix	ECM-receptor interaction;Focal adhesion	EGF_2;Fibrinogen_C;fn3;hEGF	16	16	16	15.5	15.5	15.5	221.88	0	74.985	678780000	27	0.278563	0.647104	-0.174884		-0.496231	2.23108	0.00384615	2.57912	+	4.43295		Q80YX1-2;Q80YX1;Q80YX1-5;Q80YX1-4;Q80YX1-3;Q80YX0	Q80YX1-2;Q80YX1;Q80YX1-5;Q80YX1-4;Q80YX1-3	Tenascin	Tnc
26.138	25.9977	25.9454	25.7503	26.1805	26.4528	25.8051	25.7465	25.5269	21.5057	23.779	24.0964			+	FAM_WT	biological adhesion;cell adhesion;cell-cell adhesion;cellular process;homotypic cell-cell adhesion;platelet aggregation	binding;calcium ion binding;cation binding;cytoskeletal protein binding;ion binding;metal ion binding;myosin binding;myosin heavy chain binding;protein binding	actin filament bundle;actomyosin;cell part;contractile fiber part;cytoplasmic part;cytoskeletal part;intracellular organelle part;intracellular part;macromolecular complex;myosin complex;myosin II complex;organelle part;protein complex;stress fiber;Z disc	Focal adhesion;Leukocyte transendothelial migration;Regulation of actin cytoskeleton;Tight junction;Vascular smooth muscle contraction	EF-hand_1	10	4	4	73.8	35.5	35.5	19.854	0	13.207	733910000	28	0.18058	0.791863	-0.100821		-0.322703	1.45288	0.0278519	2.5658	+	2.78825		Q9CQ19	Q9CQ19	Myosin regulatory light polypeptide 9	Myl9
22.8523	23.1959	23.1347	23.69	23.8886	24.2575	25.5576	26.0661	26.0635	22.8164	23.3803	23.8677	+	CANX_CTRL	+	FAM_WT	anatomical structure development;biological regulation;cardiac muscle fiber development;cell development;cellular developmental process;cellular macromolecule metabolic process;cellular metabolic process;cellular process;cellular protein metabolic process;developmental process;macromolecule metabolic process;macromolecule modification;metabolic process;muscle cell development;muscle fiber develop…	actin binding;actin filament binding;binding;calmodulin-dependent protein kinase activity;catalytic activity;cytoskeletal protein binding;kinase activity;phosphotransferase activity, alcohol group as acceptor;protein binding;protein kinase activity;protein serine/threonine kinase activity;structural constituent of muscle;structural molecule activity;transferase activity;transferase activity, tran…	adherens junction;anchoring junction;cell junction;cell part;cell-substrate adherens junction;cell-substrate junction;contractile fiber part;cytoplasmic part;cytoskeleton;focal adhesion;intracellular non-membrane-bounded organelle;intracellular organelle;intracellular part;non-membrane-bounded organelle;organelle;organelle part;Z disc		I-set	6	6	6	13.1	13.1	13.1	80.035	0	15.088	323290000	21	1.96134	0.00495755	-0.88437		-2.97671	2.72963	0.00133333	2.54095	+	5.67627		A0A0G2JEX1;Q7TPW1;A0A0G2JG59;A0A0G2JDY6;A0A0G2JFD8;A0A0G2JGI1;A0A0G2JDZ8;A0A0G2JDZ3;A0A0G2JFI0;A0A0G2JFT2	A0A0G2JEX1;Q7TPW1;A0A0G2JG59;A0A0G2JDY6;A0A0G2JFD8;A0A0G2JGI1;A0A0G2JDZ8	Nexilin	Nexn
28.2677	28.2691	28.3865	28.8717	28.5024	28.5901	28.8291	28.6492	28.7645	25.7077	26.5447	26.394			+	FAM_WT	biological adhesion;cell adhesion;cell differentiation;cellular developmental process;cellular process;developmental process;endodermal cell differentiation		collagen;extracellular matrix;extracellular matrix part;extracellular membrane-bounded organelle;extracellular organelle;extracellular region part;extracellular space;extracellular vesicular exosome;membrane-bounded organelle;membrane-bounded vesicle;organelle;proteinaceous extracellular matrix;vesicle	Protein digestion and absorption	Collagen;fn3;VWA	64	64	64	32.3	32.3	32.3	333.73	0	207.56	4389300000	183	1.37133	0.0681153	-0.346986		-1.59055	3.18723	0	2.53212	+	6.97754		E9PX70;Q60847-2;Q60847-5;Q60847;Q60847-4;Q60847-3;F6WIM8	E9PX70;Q60847-2;Q60847-5;Q60847;Q60847-4;Q60847-3	Collagen alpha-1(XII) chain	Col12a1
24.849	24.8786	24.6239	25.7773	25.5393	24.9844	25.513	24.6066	24.7468	22.2748	21.6301	24.1399	+	CANX_CTRL	+	FAM_WT	actin cytoskeleton organization;actin cytoskeleton reorganization;actin filament-based process;biological adhesion;biological regulation;cell adhesion;cell differentiation;cell maturation;cell surface receptor linked signaling pathway;cellular component assembly;cellular component organization;cellular component organization at cellular level;cellular component organization or biogenesis;cellular…	enzyme regulator activity;GTPase regulator activity;guanyl-nucleotide exchange factor activity;nucleoside-triphosphatase regulator activity;Rac guanyl-nucleotide exchange factor activity;Ras guanyl-nucleotide exchange factor activity;Rho guanyl-nucleotide exchange factor activity;small GTPase regulator activity	cell part;cytoplasm;cytoplasmic part;cytoskeleton;cytosol;extrinsic to membrane;intracellular non-membrane-bounded organelle;intracellular organelle;intracellular part;membrane part;non-membrane-bounded organelle;organelle	Adherens junction	FA;FERM_C;FERM_M;FERM_N;PH;RhoGEF	8	8	8	17.4	17.4	17.4	87.861	0	20.583	445480000	22	1.22941	0.0407349	-0.649812		-1.86581	1.32465	0.0394813	2.27386	+	2.51664		D3Z4C0;Q91VS8	D3Z4C0;Q91VS8	FERM, RhoGEF and pleckstrin domain-containing protein 2	Farp2
22.3381	24.6389	22.3259	22.0031	24.1448	22.2619	23.18	24.5684	24.3439	22.1597	21.969	21.2855			+	FAM_WT			cell part;cytoplasmic part;extracellular region;intracellular membrane-bounded organelle;intracellular organelle;intracellular part;membrane-bounded organelle;mitochondrion;organelle		BolA	1	1	1	12.4	12.4	12.4	14.379	0	3.0817	135580000	9	-4.34294e-08	1	0		0	1.93319	0.00808081	2.22604	+	3.67599		Q9D8S9	Q9D8S9	BolA-like protein 1	Bola1
24.3403	24.7259	24.8475	24.9511	25.1613	24.6607	24.603	24.805	25.0333	22.4438	22.9564	22.5709			+	FAM_WT	anatomical structure development;anatomical structure formation involved in morphogenesis;anatomical structure morphogenesis;anterior/posterior pattern specification;biological adhesion;biological regulation;BMP signaling pathway;cartilage condensation;cell adhesion;cell differentiation;cell fate commitment;cell surface receptor linked signaling pathway;cell-cell adhesion;cellular developmental p…	adenyl nucleotide binding;adenyl ribonucleotide binding;ATP binding;binding;catalytic activity;frizzled binding;G-protein-coupled receptor binding;kinase activity;molecular transducer activity;nucleotide binding;phosphotransferase activity, alcohol group as acceptor;protein binding;protein kinase activity;protein tyrosine kinase activity;purine nucleotide binding;purine ribonucleoside triphosphat…	cell part;integral to membrane;integral to plasma membrane;intrinsic to membrane;intrinsic to plasma membrane;membrane;membrane part;plasma membrane;plasma membrane part		Fz;I-set;Kringle;Pkinase_Tyr	4	4	4	5.7	5.7	5.7	103.73	0	7.0979	301400000	25	0.609503	0.288087	-0.286447		-0.921666	3.39433	0	2.15675	+	7.23721		E9PUN5;Q9Z138;Q9Z139	E9PUN5;Q9Z138	Tyrosine-protein kinase transmembrane receptor;Tyrosine-protein kinase transmembrane receptor ROR2	Ror2
32.8207	32.6487	32.6072	33.4407	33.5511	33.487	34.2479	34.0212	34.1107	32.0077	31.9602	31.9593	+	CANX_CTRL	+	FAM_WT	anatomical structure development;biological regulation;cell development;cellular developmental process;cellular process;circulatory system process;developmental process;glomerular mesangial cell development;mesangial cell development;multicellular organismal process;multi-organism process;muscle contraction;muscle system process;regulation of anatomical structure size;regulation of biological qua…	adenyl nucleotide binding;adenyl ribonucleotide binding;ATP binding;binding;enzyme binding;kinase binding;nucleotide binding;protein binding;protein kinase binding;purine nucleotide binding;purine ribonucleoside triphosphate binding;purine ribonucleotide binding;ribonucleotide binding	actin cytoskeleton;blood microparticle;cell part;cell periphery;contractile fiber;contractile fiber part;cytoplasm;cytoplasmic part;cytoskeleton;extracellular membrane-bounded organelle;extracellular organelle;extracellular region part;extracellular space;extracellular vesicular exosome;intracellular non-membrane-bounded organelle;intracellular organelle;intracellular part;macromolecular complex;…	Vascular smooth muscle contraction	Actin	44	21	3	90.2	58.6	12.7	42.009	0	323.31	203070000000	677	3.41153	0	-0.800762		-4.63477	5.22901	0	2.15085	+	12.8142		P62737;Q3UJ36;P63268;D3YZY0;D3Z2K3;A0A0U1RQ96	P62737;Q3UJ36;P63268;D3YZY0	Actin, aortic smooth muscle;Actin, gamma-enteric smooth muscle	Acta2;Actg2
21.1662	23.0396	22.7418	23.3376	23.0466	24.0195	24.1726	24.5978	24.4164	22.753	22.4712	22.0106			+	FAM_WT	anatomical structure development;apoptosis;biological regulation;cell death;cell differentiation;cellular developmental process;cellular process;death;developmental process;negative regulation of biological process;negative regulation of cell communication;negative regulation of cellular process;negative regulation of response to stimulus;negative regulation of signal transduction;negative regula…	binding;cation binding;DNA binding;ion binding;metal ion binding;nucleic acid binding;transition metal ion binding;zinc ion binding	cell part;cytoplasm;intracellular membrane-bounded organelle;intracellular organelle;intracellular part;membrane-bounded organelle;nucleus;organelle		Retrotrans_gag	4	4	4	5.2	5.2	5.2	115.37	0	4.3982	107180000	9	-4.34294e-08	1	0		0	2.87159	0.00136364	1.98393	+	5.68499		E9Q3F7;Q7TN75-2;Q7TN75	E9Q3F7;Q7TN75-2;Q7TN75	Retrotransposon-derived protein PEG10	Peg10
26.2084	26.483	26.3822	26.2918	26.3664	26.4982	26.2503	26.028	26.3408	22.9645	24.6611	25.1282			+	FAM_WT	cellular metabolic process;cellular process;dephosphorylation;metabolic process;phosphate-containing compound metabolic process;phosphorus metabolic process	5'-nucleotidase activity;catalytic activity;hydrolase activity;hydrolase activity, acting on ester bonds;nucleotidase activity;phosphatase activity;phosphoric ester hydrolase activity			5_nucleotid	10	10	10	38.2	38.2	38.2	46.034	0	38.66	976540000	46	0.0987622	0.922809	-0.0276413		-0.137972	1.37484	0.0376539	1.95508	+	2.55934		Q91X76	Q91X76		Nt5dc2
24.746	24.8036	25.2724	24.8497	24.7506	24.8437	24.2177	24.4672	24.8492	22.6914	22.5618	22.4314			+	FAM_WT	biological regulation;cell cycle phase;cell cycle process;cell differentiation;cellular developmental process;cellular macromolecule metabolic process;cellular metabolic process;cellular nitrogen compound metabolic process;cellular process;cellular process involved in reproduction;developmental process;DNA alkylation;DNA metabolic process;DNA methylation;DNA methylation involved in gamete generat…	binding;nucleic acid binding;RNA binding	cell part;cytoplasm;cytoplasmic part;cytosol;intracellular membrane-bounded organelle;intracellular non-membrane-bounded organelle;intracellular organelle;intracellular part;macromolecular complex;membrane-bounded organelle;mitochondrion;non-membrane-bounded organelle;organelle;P granule;pi-body;piP-body;ribonucleoprotein complex;RNA granule		KH_1;TUDOR	6	6	6	34.1	34.1	34.1	32.45	0	20.428	301140000	19	0.301644	0.674997	0.12597		0.46695	3.2212	0	1.94986	+	6.53466		A0A0G2JE08;A0A0G2JFB2;Q80VL1;A0A0G2JFE0;A0A0G2JFP5;A0A0G2JEH9	A0A0G2JE08;A0A0G2JFB2;Q80VL1;A0A0G2JFE0	Tudor and KH domain-containing protein	Tdrkh
24.7799	25.7006	24.7667	24.4668	24.7935	25.0266	24.5231	25.199	25.1727	22.604	24.233	22.5493			+	FAM_WT			cell part;integral to membrane;intrinsic to membrane;membrane part			3	3	3	24.2	24.2	24.2	19.457	0	7.5844	389550000	16	0.386049	0.447856	0.320108		0.712709	1.43527	0.0319336	1.83616	+	2.6422		Q9CZH7;Q9D1T2	Q9CZH7	Matrix-remodeling-associated protein 7	Mxra7
22.7558	25.6311	22.1831	23.1067	24.4835	23.1141	24.1877	24.6133	24.6962	23.2232	22.4644	22.3807			+	FAM_WT	alcohol biosynthetic process;alcohol catabolic process;alcohol metabolic process;biosynthetic process;carbohydrate biosynthetic process;carbohydrate catabolic process;carbohydrate metabolic process;catabolic process;cellular biosynthetic process;cellular carbohydrate biosynthetic process;cellular carbohydrate catabolic process;cellular carbohydrate metabolic process;cellular metabolic process;cel…	catalytic activity;glucose-6-phosphate isomerase activity;intramolecular oxidoreductase activity;intramolecular oxidoreductase activity, interconverting aldoses and ketoses;isomerase activity			PGI	21	2	2	54.4	3.2	3.2	53.258	0	4.0551	334870000	11	-4.34294e-08	1	0		0	2.36295	0.00469697	1.80966	+	4.40462		F6SAC3	F6SAC3	Glucose-6-phosphate isomerase	Gm1840
24.2002	23.9379	23.9804	23.977	24.3327	24.3148	24.1448	24.008	23.9903	22.3971	22.211	22.1704			+	FAM_WT			cell part;cytoplasm;cytoplasmic part;intracellular membrane-bounded organelle;intracellular organelle;intracellular part;membrane-bounded organelle;mitochondrion;organelle		CIA30	5	5	5	16.5	16.5	16.5	37.782	0	6.0385	244860000	10	0.524543	0.459819	-0.168671		-0.698709	4.51689	0	1.78822	+	9.6571		A2AQ17;A0A0R4J081;Q9CWX2	A2AQ17;A0A0R4J081;Q9CWX2	Complex I intermediate-associated protein 30, mitochondrial	Ndufaf1
24.611	25.3234	24.7604	24.45	24.0556	24.5092	23.9051	23.3374	23.7643	22.3789	22.046	21.2431			+	FAM_WT	anatomical structure development;anatomical structure formation involved in morphogenesis;anatomical structure morphogenesis;angiogenesis;axon guidance;axonal fasciculation;axonogenesis;biological adhesion;biological regulation;blood vessel endothelial cell migration;cell adhesion;cell migration;cell migration involved in sprouting angiogenesis;cell morphogenesis;cell morphogenesis involved in di…	adenyl nucleotide binding;adenyl ribonucleotide binding;ATP binding;axon guidance receptor activity;binding;catalytic activity;ephrin receptor activity;kinase activity;molecular transducer activity;nucleotide binding;phosphotransferase activity, alcohol group as acceptor;protein kinase activity;protein tyrosine kinase activity;purine nucleotide binding;purine ribonucleoside triphosphate binding;p…	cell part;cell projection;dendrite;extracellular membrane-bounded organelle;extracellular organelle;extracellular region part;extracellular vesicular exosome;integral to membrane;integral to plasma membrane;intrinsic to membrane;intrinsic to plasma membrane;membrane part;membrane-bounded organelle;membrane-bounded vesicle;neuron projection;organelle;plasma membrane part;vesicle	Axon guidance	EphA2_TM;Ephrin_lbd;fn3;GCC2_GCC3;Pkinase_Tyr;SAM_1;SAM_2	5	4	3	7.7	6.5	5.3	103.15	0	9.3346	252450000	8	1.01306	0.0728759	0.560056		1.5581	2.03424	0.00762887	1.77957	+	3.72408		E9PWK7;Q8C8K1;P54761;P54754;Q8CBF3-2	E9PWK7;Q8C8K1;P54761;P54754	Receptor protein-tyrosine kinase;Ephrin type-B receptor 4;Ephrin type-B receptor 3	Ephb4;Ephb3
22.7205	22.8399	23.1678	23.2984	23.558	23.6849	24.593	24.6446	24.7852	22.6929	23.4742	22.8111	+	CANX_CTRL	+	FAM_WT	actin cytoskeleton organization;actin filament depolymerization;actin filament organization;actin filament-based process;actin polymerization or depolymerization;anatomical structure development;anatomical structure morphogenesis;biological regulation;cellular component disassembly;cellular component disassembly at cellular level;cellular component organization;cellular component organization at …	actin binding;binding;catalytic activity;cation binding;coenzyme binding;cofactor binding;cytoskeletal protein binding;FAD binding;flavin adenine dinucleotide binding;ion binding;metal ion binding;monooxygenase activity;NADPH:sulfur oxidoreductase activity;oxidoreductase activity;oxidoreductase activity, acting on paired donors, with incorporation or reduction of molecular oxygen;oxidoreductase a…	cell part;intracellular membrane-bounded organelle;intracellular organelle;intracellular part;membrane-bounded organelle;nucleus;organelle		CH;FAD_binding_3;LIM	5	5	5	7.1	7.1	7.1	110.07	0	7.9354	188370000	17	1.58123	0.0216242	-0.604369		-2.19332	2.59544	0.00102564	1.68154	+	4.80672		Q8BML1;Q8BML1-2;Q8BML1-3;F6WY65;D3YVQ9;A0A0N4SVV2;A0A0N4SWA5;Q8CJ19-2;Q8CJ19-3;Q8CJ19	Q8BML1;Q8BML1-2;Q8BML1-3	Protein-methionine sulfoxide oxidase MICAL2	Mical2
24.4308	22.6313	23.4026	22.4084	22.4762	21.5965	26.4676	26.1576	26.3624	24.674	24.517	24.7697			+	FAM_WT	alcohol metabolic process;biosynthetic process;carboxylic acid biosynthetic process;carboxylic acid metabolic process;cellular biosynthetic process;cellular ketone metabolic process;cellular lipid metabolic process;cellular metabolic process;cellular process;fatty acid biosynthetic process;fatty acid metabolic process;lipid biosynthetic process;lipid metabolic process;metabolic process;monocarbox…	binding;C-4 methylsterol oxidase activity;catalytic activity;cation binding;ion binding;iron ion binding;metal ion binding;monooxygenase activity;oxidoreductase activity;oxidoreductase activity, acting on paired donors, with incorporation or reduction of molecular oxygen;oxidoreductase activity, acting on paired donors, with incorporation or reduction of molecular oxygen, NADH or NADPH as one don…	cell part;cytoplasmic part;endoplasmic reticulum membrane;endoplasmic reticulum part;integral to membrane;intracellular organelle part;intracellular part;intrinsic to membrane;membrane;membrane part;organelle membrane;organelle part	Steroid biosynthesis	FA_hydroxylase	3	3	3	18.4	18.4	18.4	34.772	0	18.167	444500000	14	-4.34294e-08	1	0		0	3.85852	0	1.67564	+	7.7187		Q9CRA4;D3Z458;D3YTN3	Q9CRA4;D3Z458	Methylsterol monooxygenase 1	Msmo1
28.6568	28.683	28.2112	28.0832	28.456	28.6737	27.82	28.072	28.1802	26.1483	27.2198	25.7741			+	FAM_WT	anatomical structure development;camera-type eye development;chordate embryonic development;developmental process;embryo development;embryo development ending in birth or egg hatching;eye development;in utero embryonic development;organ development;sensory organ development	binding;calcium ion binding;cation binding;ion binding;metal ion binding	cell part;cytoplasmic part;endoplasmic reticulum;endoplasmic reticulum lumen;endoplasmic reticulum part;intracellular membrane-bounded organelle;intracellular organelle;intracellular organelle lumen;intracellular organelle part;intracellular part;membrane-bounded organelle;membrane-enclosed lumen;organelle;organelle lumen;organelle part		EF-hand_5;EF-hand_7	15	15	15	50.8	50.8	50.8	38.113	0	83.752	4047400000	100	0.186686	0.778472	0.112694		0.340907	1.67478	0.0209655	1.64333	+	3.0088		Q05186	Q05186	Reticulocalbin-1	Rcn1
30.0883	30.1467	30.3535	30.8236	30.8812	31.2055	31.0532	31.14	31.2662	29.4001	29.5995	29.6444	+	CANX_CTRL	+	FAM_WT	biological regulation;multicellular organismal process;muscle contraction;muscle system process;regulation of ATPase activity;regulation of biological process;regulation of catabolic process;regulation of catalytic activity;regulation of cellular catabolic process;regulation of cellular metabolic process;regulation of cellular process;regulation of hydrolase activity;regulation of metabolic proce…	structural constituent of cytoskeleton;structural molecule activity	cell part;contractile fiber part;cytoplasmic part;cytoskeletal part;intracellular organelle part;intracellular part;muscle thin filament tropomyosin;organelle part	Cardiac muscle contraction;Dilated cardiomyopathy;Hypertrophic cardiomyopathy (HCM)	Tropomyosin	48	28	2	84.9	57.4	11.6	32.957	0	323.31	22427000000	275	2.24238	0.00367834	-0.773919		-3.17787	4.10226	0	1.6051	+	8.136		P58774-2	P58774-2	Tropomyosin beta chain	Tpm2
24.4107	25.0274	24.471	24.5717	23.5787	22.8743	23.923	24.6215	24.6869	22.3786	22.7034	23.5121			+	FAM_WT		binding;cation binding;ion binding;metal ion binding;transition metal ion binding;zinc ion binding			LIM	3	3	3	29.7	29.7	29.7	14.237	0	5.7995	343500000	13	0.842024	0.0786065	0.96146		1.52609	1.68604	0.0215202	1.5458	+	2.99372		Q8BGB5	Q8BGB5	LIM domain-containing protein 2	Limd2
24.688	24.962	24.8913	25.3669	25.6311	25.6776	26.6137	26.5512	26.1755	24.9097	24.8151	25.0531	+	CANX_CTRL	+	FAM_WT	acylglycerol metabolic process;aging;amine metabolic process;anatomical structure development;anatomical structure formation involved in morphogenesis;anatomical structure morphogenesis;angiogenesis;angiogenesis involved in wound healing;apoptosis;biological regulation;blood vessel endothelial cell migration;carboxylic acid metabolic process;catabolic process;cell death;cell development;cell diff…	amine binding;amino acid binding;antioxidant activity;binding;carboxylic acid binding;catalytic activity;glutathione binding;glutathione peroxidase activity;modified amino acid binding;oxidoreductase activity;oxidoreductase activity, acting on paired donors, with incorporation or reduction of molecular oxygen;oxidoreductase activity, acting on peroxide as acceptor;peptide binding;peroxidase activ…	cell part;cytoplasm;cytoplasmic part;extracellular membrane-bounded organelle;extracellular organelle;extracellular region part;extracellular vesicular exosome;intracellular membrane-bounded organelle;intracellular organelle;intracellular part;membrane-bounded organelle;membrane-bounded vesicle;mitochondrion;nucleus;organelle;vesicle	Arachidonic acid metabolism;Glutathione metabolism	GSHPx	7	7	7	57.2	57.2	57.2	22.329	0	32.296	697050000	35	2.30318	0.00431714	-0.711426		-3.13511	3.23658	0.0015	1.52085	+	6.00348		P11352;A0A0A6YVV2;A0A0A6YY34	P11352;A0A0A6YVV2;A0A0A6YY34	Glutathione peroxidase 1;Glutathione peroxidase	Gpx1
27.8212	28.0049	27.6418	28.1524	28.5817	28.795	28.4374	28.8777	28.7259	27.0172	27.8242	26.6628	+	CANX_CTRL	+	FAM_WT	amine metabolic process;arginine metabolic process;biological regulation;biosynthetic process;carboxylic acid metabolic process;cellular amine metabolic process;cellular amino acid metabolic process;cellular biosynthetic process;cellular ketone metabolic process;cellular macromolecule metabolic process;cellular metabolic process;cellular modified amino acid metabolic process;cellular nitrogen com…	amine binding;amino acid binding;binding;carboxylic acid binding;catalytic activity;cation binding;dimethylargininase activity;hydrolase activity;hydrolase activity, acting on carbon-nitrogen (but not peptide) bonds;hydrolase activity, acting on carbon-nitrogen (but not peptide) bonds, in linear amidines;ion binding;metal ion binding;transition metal ion binding;zinc ion binding	cell part;cytoplasmic part;extracellular membrane-bounded organelle;extracellular organelle;extracellular region part;extracellular vesicular exosome;intracellular membrane-bounded organelle;intracellular organelle;intracellular part;membrane-bounded organelle;membrane-bounded vesicle;mitochondrion;organelle;vesicle		Amidinotransf	18	18	18	78.2	78.2	78.2	31.381	0	92.635	4365400000	144	1.47442	0.0217808	-0.687064		-2.17377	1.83502	0.0169042	1.51229	+	3.23744		Q9CWS0;D3YU15	Q9CWS0;D3YU15	N(G),N(G)-dimethylarginine dimethylaminohydrolase 1	Ddah1
27.0259	27.2345	27.4481	27.1878	26.9451	27.3942	25.7707	25.5676	25.5814	24.4774	23.7433	24.3867			+	FAM_WT	amine biosynthetic process;amine metabolic process;biological regulation;biosynthetic process;carboxylic acid biosynthetic process;carboxylic acid metabolic process;cellular amine metabolic process;cellular amino acid biosynthetic process;cellular amino acid metabolic process;cellular biosynthetic process;cellular chemical homeostasis;cellular homeostasis;cellular ion homeostasis;cellular ketone …	binding;catalytic activity;identical protein binding;oxidoreductase activity;oxidoreductase activity, acting on the CH-NH group of donors;oxidoreductase activity, acting on the CH-NH group of donors, NAD or NADP as acceptor;protein binding;pyrroline-5-carboxylate reductase activity	cell part;cytoplasmic part;intracellular membrane-bounded organelle;intracellular organelle;intracellular part;membrane-bounded organelle;mitochondrion;organelle	Arginine and proline metabolism	F420_oxidored;P5CR_dimer	12	10	10	54.4	46.6	46.6	32.373	0	49.647	1336600000	39	0.124242	0.865694	0.0604706		0.217491	2.40703	0.00574497	1.43746	+	4.22587		Q3UTR5;Q922W5;A2ABZ2;A2ABZ3;A2ABZ0	Q3UTR5;Q922W5;A2ABZ2;A2ABZ3	Pyrroline-5-carboxylate reductase;Pyrroline-5-carboxylate reductase 1, mitochondrial	Pycr1
24.9467	26.3509	24.7394	24.9256	26.5866	25.6552	26.0053	26.5813	26.7116	25.1079	25.6455	24.2991			+	FAM_WT		binding;cofactor binding;pyridoxal phosphate binding;vitamin B6 binding;vitamin binding	cell part;cytoplasmic part;extracellular membrane-bounded organelle;extracellular organelle;extracellular region part;extracellular vesicular exosome;intracellular;intracellular membrane-bounded organelle;intracellular organelle;intracellular part;membrane-bounded organelle;membrane-bounded vesicle;mitochondrion;organelle;vesicle		Ala_racemase_N	9	9	9	48.5	48.5	48.5	30.048	0	80.587	840760000	28	0.209013	0.670354	-0.376784		-0.472138	1.46746	0.0361743	1.41524	+	2.58528		Q544R1;Q9Z2Y8;Q80ZV3	Q544R1;Q9Z2Y8	Proline synthase co-transcribed bacterial homolog protein	Prosc
27.6449	28.4118	27.253	28.3404	29.3124	28.9723	28.8565	29.5508	29.4046	27.8697	28.3983	27.3221	+	CANX_CTRL	+	FAM_WT	bleb assembly;catabolic process;cell projection assembly;cell projection organization;cellular catabolic process;cellular component assembly;cellular component assembly at cellular level;cellular component organization;cellular component organization at cellular level;cellular component organization or biogenesis;cellular component organization or biogenesis at cellular level;cellular lipid catab…	antioxidant activity;carboxylic ester hydrolase activity;catalytic activity;glutathione peroxidase activity;hydrolase activity;hydrolase activity, acting on ester bonds;lipase activity;oxidoreductase activity;oxidoreductase activity, acting on paired donors, with incorporation or reduction of molecular oxygen;oxidoreductase activity, acting on peroxide as acceptor;peroxidase activity;peroxiredoxi…	cell part;cytoplasm;cytoplasmic membrane-bounded vesicle;cytoplasmic part;cytoplasmic vesicle;cytosol;extracellular membrane-bounded organelle;extracellular organelle;extracellular region part;extracellular space;extracellular vesicular exosome;intracellular membrane-bounded organelle;intracellular organelle;intracellular part;lysosome;lytic vacuole;membrane;membrane-bounded organelle;membrane-bo…	Methane metabolism;Phenylalanine metabolism;Phenylpropanoid biosynthesis	1-cysPrx_C;AhpC-TSA	22	22	2	84.4	84.4	11.6	24.87	0	145.71	5926600000	176	1.17097	0.0292814	-1.10515		-2.03238	1.69833	0.0217711	1.40726	+	2.95802		O08709	O08709	Peroxiredoxin-6	Prdx6
23.6724	24.5726	23.9548	24.0233	24.7512	24.3809	23.5581	23.7021	23.1087	22.0281	21.994	22.3142			+	FAM_WT		binding;cation binding;ion binding;metal ion binding	cell part;cytoplasmic part;intracellular membrane-bounded organelle;intracellular organelle;intracellular part;membrane-bounded organelle;mitochondrion;organelle		Cmc1	3	3	3	38.7	38.7	38.7	12.552	0	12.753	189170000	20	0.397497	0.435677	-0.318543		-0.725856	2.549	0.00462687	1.3442	+	4.39951		Q9CPZ8	Q9CPZ8	COX assembly mitochondrial protein homolog	Cmc1
25.9176	26.2652	26.0758	26.4037	26.4838	26.4554	26.1426	26.2028	26.0682	24.8271	25.0992	24.461	+	CANX_CTRL	+	FAM_WT	amine catabolic process;amine metabolic process;branched chain family amino acid catabolic process;branched chain family amino acid metabolic process;carboxylic acid catabolic process;carboxylic acid metabolic process;catabolic process;cellular amine metabolic process;cellular amino acid catabolic process;cellular amino acid metabolic process;cellular catabolic process;cellular ketone metabolic p…	adenyl nucleotide binding;adenyl ribonucleotide binding;ATP binding;binding;catalytic activity;CoA carboxylase activity;ligase activity;ligase activity, forming carbon-carbon bonds;methylcrotonoyl-CoA carboxylase activity;nucleotide binding;purine nucleotide binding;purine ribonucleoside triphosphate binding;purine ribonucleotide binding;ribonucleotide binding	cell part;cytoplasmic part;intracellular membrane-bounded organelle;intracellular organelle;intracellular organelle lumen;intracellular organelle part;intracellular part;membrane-bounded organelle;membrane-enclosed lumen;mitochondrial matrix;mitochondrial part;mitochondrion;organelle;organelle lumen;organelle part	Valine, leucine and isoleucine degradation	Carboxyl_trans	13	13	13	38.2	38.2	38.2	61.378	0	48.005	961100000	45	1.60546	0.0473443	-0.361464		-1.77925	2.68294	0.00196721	1.34215	+	4.64485		B2RUK5;Q3ULD5	B2RUK5;Q3ULD5	Methylcrotonoyl-CoA carboxylase beta chain, mitochondrial	Mccc2
29.0286	28.9284	28.799	29.0771	29.2658	29.0975	29.4585	29.4706	29.2546	28.0649	28.0735	28.105			+	FAM_WT	alcohol metabolic process;anatomical structure development;anatomical structure morphogenesis;biological regulation;carbohydrate metabolic process;cellular carbohydrate metabolic process;cellular component organization;cellular component organization at cellular level;cellular component organization or biogenesis;cellular component organization or biogenesis at cellular level;cellular metabolic p…	binding;carbohydrate binding;catalytic activity;cation binding;hydrolase activity;hydrolase activity, acting on glycosyl bonds;hydrolase activity, hydrolyzing N-glycosyl compounds;hydrolase activity, hydrolyzing O-glycosyl compounds;ion binding;mannosidase activity;mannosyl-oligosaccharide 1,3-1,6-alpha-mannosidase activity;mannosyl-oligosaccharide mannosidase activity;metal ion binding;transitio…	cell part;cis-Golgi network;cytoplasmic part;extracellular membrane-bounded organelle;extracellular organelle;extracellular region part;extracellular vesicular exosome;Golgi apparatus;Golgi apparatus part;Golgi membrane;integral to membrane;intracellular membrane-bounded organelle;intracellular organelle;intracellular organelle part;intracellular part;intrinsic to membrane;membrane;membrane part;…	N-Glycan biosynthesis;Various types of N-glycan biosynthesis	Alpha-mann_mid;Glyco_hydro_38;Glyco_hydro_38C	46	46	46	48.5	48.5	48.5	131.63	0	204.38	7076300000	246	1.19937	0.15345	-0.228142		-1.20451	4.29537	0	1.31344	+	7.67445		P27046;F6QMB7;Q3TSU5;Q8BRK9-2;Q8BRK9	P27046	Alpha-mannosidase 2	Man2a1
28.2892	28.5158	27.7916	27.4748	28.1211	27.7992	27.377	27.8758	27.979	26.7455	26.4451	26.1018			+	FAM_WT	cellular macromolecule metabolic process;cellular metabolic process;cellular process;cellular protein metabolic process;chaperone-mediated protein folding;macromolecule metabolic process;macromolecule modification;metabolic process;peptidyl-amino acid modification;peptidyl-proline modification;primary metabolic process;protein folding;protein metabolic process;protein modification process;protein…	binding;calcium ion binding;catalytic activity;cation binding;cis-trans isomerase activity;drug binding;FK506 binding;ion binding;isomerase activity;macrolide binding;metal ion binding;peptidyl-prolyl cis-trans isomerase activity	cell part;cytoplasmic part;endoplasmic reticulum;endoplasmic reticulum lumen;endoplasmic reticulum membrane;endoplasmic reticulum part;intracellular membrane-bounded organelle;intracellular organelle;intracellular organelle lumen;intracellular organelle part;intracellular part;membrane;membrane part;membrane-bounded organelle;membrane-enclosed lumen;organelle;organelle lumen;organelle membrane;or…		FKBP_C	20	20	20	36	36	36	62.995	0	70.305	3029700000	134	0.63627	0.220876	0.400478		1.04341	2.12379	0.00821053	1.31313	+	3.61826		Q9Z247	Q9Z247	Peptidyl-prolyl cis-trans isomerase FKBP9	Fkbp9
23.901	24.3268	24.5191	24.1642	24.167	24.0629	24.6708	25.3755	25.4902	23.7988	23.7924	24.1002			+	FAM_WT	biological regulation;cell surface receptor linked signaling pathway;cellular process;cellular response to stimulus;enzyme linked receptor protein signaling pathway;intracellular protein kinase cascade;intracellular signal transduction;MAPKKK cascade;Ras protein signal transduction;regulation of biological process;regulation of cellular process;response to stimulus;signal transduction;small GTPas…	molecular transducer activity;receptor signaling protein activity;signal transducer activity	cell part;cytoplasm;intracellular membrane-bounded organelle;intracellular organelle;intracellular part;membrane-bounded organelle;nucleus;organelle	Measles	IRS	3	3	3	13.3	13.3	13.3	52.451	0	8.6608	315070000	12	0.250962	0.721565	0.117604		0.411521	2.01531	0.0155193	1.28168	+	3.41266		P97465	P97465	Docking protein 1	Dok1
26.8132	26.5138	26.8286	26.2966	25.9174	26.4245	26.3353	26.6072	26.6767	25.654	24.8378	25.3147	+	CANX_CTRL	+	FAM_WT	anatomical structure development;biological regulation;biosynthetic process;brain development;carboxylic acid biosynthetic process;carboxylic acid metabolic process;cellular biosynthetic process;cellular component assembly;cellular component organization;cellular component organization or biogenesis;cellular ketone metabolic process;cellular lipid metabolic process;cellular metabolic process;cell…	adenyl nucleotide binding;adenyl ribonucleotide binding;ATP binding;binding;catalytic activity;enzyme binding;fatty acid ligase activity;kinase binding;ligase activity;ligase activity, forming carbon-sulfur bonds;long-chain fatty acid-CoA ligase activity;nucleotide binding;protein binding;protein domain specific binding;protein kinase binding;purine nucleotide binding;purine ribonucleoside tripho…	cell part;cytoplasmic part;endoplasmic reticulum;endoplasmic reticulum membrane;endoplasmic reticulum part;Golgi apparatus;integral to membrane;intracellular membrane-bounded organelle;intracellular organelle;intracellular organelle part;intracellular part;intrinsic to membrane;lipid particle;membrane;membrane part;membrane-bounded organelle;microbody;microbody membrane;microbody part;mitochondri…	Adipocytokine signaling pathway;Fatty acid metabolism;Peroxisome;PPAR signaling pathway	AMP-binding	17	15	15	35.3	32.9	32.9	80.491	0	36.436	1070300000	56	1.29177	0.0469447	0.505702		1.78369	2.09892	0.0104505	1.27092	+	3.54384		Q9CZW4;E9PUC2;D3Z4I4	Q9CZW4;E9PUC2	Long-chain-fatty-acid--CoA ligase 3	Acsl3
25.447	25.9401	26.2695	26.4062	26.6391	26.2957	26.6186	26.7098	26.4885	25.3312	25.3653	25.31			+	FAM_WT	alcohol metabolic process;biological regulation;cell differentiation;cellular component assembly;cellular component organization;cellular component organization or biogenesis;cellular developmental process;cellular lipid metabolic process;cellular metabolic process;cellular process;chemical homeostasis;cholesterol efflux;cholesterol esterification;cholesterol homeostasis;cholesterol metabolic pro…	binding;carboxylic acid binding;catalytic activity;cholesterol binding;cholesterol O-acyltransferase activity;coenzyme binding;cofactor binding;fatty acid binding;fatty-acyl-CoA binding;lipid binding;monocarboxylic acid binding;O-acyltransferase activity;steroid binding;sterol binding;sterol O-acyltransferase activity;transferase activity;transferase activity, transferring acyl groups;transferase…	cell part;cytoplasmic part;endoplasmic reticulum;endoplasmic reticulum membrane;endoplasmic reticulum part;integral to membrane;intracellular membrane-bounded organelle;intracellular organelle;intracellular organelle part;intracellular part;intrinsic to membrane;membrane;membrane part;membrane-bounded organelle;organelle;organelle membrane;organelle part	Steroid biosynthesis	MBOAT	4	4	4	12.2	12.2	12.2	63.798	0	74.79	1044700000	41	1.01533	0.0726075	-0.561448		-1.56161	4.36208	0	1.27017	+	7.64311		Q61263;A0A087WNN8;A0A087WSJ5	Q61263;A0A087WNN8	Sterol O-acyltransferase 1	Soat1
29.4953	29.6967	29.0644	28.5257	28.6327	28.3829	27.0983	27.5048	27.2243	26.0151	26.5842	25.4361	+	CANX_CTRL	+	FAM_WT		binding;calcium ion binding;cation binding;ion binding;metal ion binding	cell part;cytoplasmic part;endoplasmic reticulum lumen;endoplasmic reticulum part;intracellular organelle lumen;intracellular organelle part;intracellular part;membrane-enclosed lumen;organelle lumen;organelle part		EF-hand_7	18	18	18	47.6	47.6	47.6	38.001	0	70.907	4700200000	80	1.97352	0.00491415	0.905003		3.01606	1.63725	0.0274667	1.26403	+	2.79318		Q8BH97	Q8BH97	Reticulocalbin-3	Rcn3
29.4921	29.5268	29.7314	29.393	29.2688	29.4267	30.4961	30.6513	30.7597	29.2835	29.573	29.3238			+	FAM_WT	biological regulation;cellular process;cellular response to stimulus;establishment of localization;establishment of localization in cell;establishment of protein localization;intracellular protein transport;intracellular transport;positive regulation of biological process;positive regulation of biosynthetic process;positive regulation of cAMP biosynthetic process;positive regulation of cAMP metab…	adenylate cyclase binding;binding;enzyme binding;protein binding;protein complex scaffold;receptor signaling complex scaffold activity;structural molecule activity	adherens junction;anchoring junction;cell junction;cell part;cell-substrate adherens junction;cell-substrate junction;cytoplasm;cytoskeleton;focal adhesion;intracellular non-membrane-bounded organelle;intracellular organelle;intracellular part;membrane;non-membrane-bounded organelle;organelle;plasma membrane		RII_binding_1;WSK	61	61	61	50.2	50.2	50.2	180.69	0	323.31	12641000000	433	1.16876	0.165475	0.220606		1.16875	3.32932	0.00134831	1.24228	+	5.6847		Q9WTQ5;Q9WTQ5-2	Q9WTQ5;Q9WTQ5-2	A-kinase anchor protein 12	Akap12
23.7508	24.7459	23.9832	24.0777	24.6929	24.7952	24.8185	25.0242	25.1727	23.7808	23.7223	23.8313			+	FAM_WT			cell part;cytoplasm;cytoplasmic part;intracellular membrane-bounded organelle;intracellular organelle;intracellular part;membrane-bounded organelle;mitochondrion;organelle		DUF842	6	6	6	55.1	55.1	55.1	15.674	0	41.37	303510000	19	0.410061	0.4052	-0.361942		-0.762154	3.47498	0.00144578	1.227	+	5.91594		Q9CR98;A0A0N4SWI4	Q9CR98;A0A0N4SWI4	Protein FAM136A	Fam136a
25.8455	25.9083	25.5866	26.3252	26.3567	26.8057	26.6182	27.061	27.1274	25.4133	26.0311	25.7727	+	CANX_CTRL	+	FAM_WT	biological regulation;multicellular organismal process;muscle contraction;muscle system process;regulation of biological process;regulation of multicellular organismal process;regulation of muscle contraction;regulation of muscle system process;regulation of smooth muscle contraction;regulation of system process;system process	actin binding;binding;cytoskeletal protein binding;protein binding	actin cap;cell cortex part;cell part;cytoplasmic part;cytoskeletal part;intracellular organelle part;intracellular part;membrane;organelle part		Caldesmon	63	6	0	52.5	7.2	0	89.272	0	11.675	1186200000	43	1.75394	0.0112544	-0.715758		-2.5222	2.12052	0.0107733	1.1965	+	3.51832		E9QA15	E9QA15		Cald1
25.6227	26.4423	26.0074	25.7249	26.0524	26.3235	26.4738	27.4312	27.8606	26.0055	26.2948	25.9088					cellular macromolecule metabolic process;cellular metabolic process;cellular process;cellular protein metabolic process;macromolecule metabolic process;metabolic process;primary metabolic process;protein metabolic process;protein repair;response to chemical stimulus;response to oxidative stress;response to stimulus;response to stress	binding;catalytic activity;cation binding;ion binding;metal ion binding;oxidoreductase activity;oxidoreductase activity, acting on a sulfur group of donors;oxidoreductase activity, acting on a sulfur group of donors, disulfide as acceptor;peptide-methionine (R)-S-oxide reductase activity;transition metal ion binding;zinc ion binding	cell part;cytoplasmic part;endoplasmic reticulum;intracellular membrane-bounded organelle;intracellular organelle;intracellular part;membrane-bounded organelle;mitochondrion;organelle		SelR	6	6	6	55.9	55.9	55.9	20.224	0	43.577	1276100000	40	0.0106703	0.987592	-0.0094916		-0.0241363	1.30385	0.0533599	1.18547	+	2.25374		A0A0R4J139;Q8BU85;D3YUC9	A0A0R4J139;Q8BU85;D3YUC9	Methionine-R-sulfoxide reductase B3, mitochondrial	Msrb3
26.0531	26.8086	26.7596	27.3915	27.3857	27.0371	25.684	25.7661	25.8734	24.5515	24.6197	24.6256	+	CANX_CTRL	+	FAM_WT	biological regulation;negative regulation of biological process;negative regulation of cell proliferation;negative regulation of cellular process;regulation of biological process;regulation of cell proliferation;regulation of cellular process	binding;carboxylic acid binding;catalytic activity;cation binding;ion binding;iron ion binding;L-ascorbic acid binding;metal ion binding;oxidoreductase activity;oxidoreductase activity, acting on paired donors, with incorporation or reduction of molecular oxygen;oxidoreductase activity, acting on paired donors, with incorporation or reduction of molecular oxygen, 2-oxoglutarate as one donor, and …	cell part;cytoplasmic part;endoplasmic reticulum;intracellular membrane-bounded organelle;intracellular organelle;intracellular part;membrane-bounded organelle;organelle		2OG-FeII_Oxy_3	13	13	13	23.2	23.2	23.2	81.7	0	37.872	1236900000	30	1.26676	0.0329738	-0.730991		-1.97162	4.40472	0	1.17555	+	7.3584		Q8CG70;D6RHQ3	Q8CG70	Prolyl 3-hydroxylase 3	Leprel2
28.8824	28.7769	28.7613	28.6421	28.5982	28.6041	28.2378	28.1921	28.1888	27.1884	27.0724	26.8404			+	FAM_WT	biological adhesion;biological regulation;cell adhesion;cell projection organization;cell surface receptor linked signaling pathway;cell-cell adhesion;cellular component organization;cellular component organization at cellular level;cellular component organization or biogenesis;cellular component organization or biogenesis at cellular level;cellular process;cellular response to stimulus;homotypic…	binding;carbohydrate binding;glycosaminoglycan binding;heparin binding;identical protein binding;pattern binding;polysaccharide binding;protein binding	anchored to membrane;axon;cell body;cell junction;cell part;cell projection;cell projection part;cell surface;cell-cell junction;external side of plasma membrane;extracellular membrane-bounded organelle;extracellular organelle;extracellular region part;extracellular vesicular exosome;growth cone;integral to membrane;intrinsic to membrane;membrane;membrane part;membrane-bounded organelle;membrane-…	Cell adhesion molecules (CAMs);Prion diseases	fn3;I-set	29	29	2	38.6	38.6	2.5	93.491	0	77.022	4663500000	190	2.04762	0.108828	0.192078		1.36783	3.46039	0.00137931	1.17251	+	5.76103		A0A0A6YY47;P13595-2;E9QB01;E9Q589;P13595-3;A0A0A6YWU2;P13595-4	A0A0A6YY47;P13595-2;E9QB01;E9Q589;P13595-3;A0A0A6YWU2;P13595-4	Neural cell adhesion molecule 1	Ncam1
24.2323	25.655	24.8912	24.7129	25.3791	25.0732	25.6175	26.1891	25.9201	24.6884	24.9715	24.5588			+	FAM_WT	biological regulation;negative regulation of appetite;negative regulation of biological process;negative regulation of response to external stimulus;negative regulation of response to extracellular stimulus;negative regulation of response to food;negative regulation of response to nutrient levels;negative regulation of response to stimulus;positive regulation of biological process;positive regula…	binding;cation binding;growth factor activity;heme binding;ion binding;iron ion binding;metal ion binding;protein binding;receptor binding;tetrapyrrole binding;transition metal ion binding	cell part;endomembrane system;extracellular region part;extracellular space;intracellular membrane-bounded organelle;intracellular organelle;intracellular organelle part;intracellular part;membrane;membrane-bounded organelle;nuclear part;nucleoplasm;nucleus;organelle;organelle part		Cyt-b5	5	5	5	46.8	46.8	46.8	18.904	0	16.296	543390000	10	0.102092	0.85534	-0.128909		-0.232721	2.32932	0.0073224	1.16934	+	3.8316		Q9CQ45	Q9CQ45	Neudesin	Nenf
24.3157	24.58	24.689	25.2995	25.1602	25.3528	25.3941	25.0139	24.7919	23.2169	24.1647	24.3202	+	CANX_CTRL	+	FAM_WT	anatomical structure development;biological regulation;biomineral tissue development;cell proliferation;cell surface receptor linked signaling pathway;cellular component organization;cellular component organization at cellular level;cellular component organization or biogenesis;cellular component organization or biogenesis at cellular level;cellular macromolecule metabolic process;cellular metabo…	adenyl nucleotide binding;adenyl ribonucleotide binding;ATP binding;binding;catalytic activity;collagen binding;kinase activity;molecular transducer activity;nucleotide binding;phosphotransferase activity, alcohol group as acceptor;protein binding;protein kinase activity;protein tyrosine kinase activity;purine nucleotide binding;purine ribonucleoside triphosphate binding;purine ribonucleotide bin…	adherens junction;anchoring junction;cell junction;cell part;cell-substrate adherens junction;cell-substrate junction;extracellular membrane-bounded organelle;extracellular organelle;extracellular region part;extracellular vesicular exosome;focal adhesion;integral to membrane;integral to plasma membrane;intrinsic to membrane;intrinsic to plasma membrane;membrane part;membrane-bounded organelle;me…		F5_F8_type_C;Pkinase_Tyr	9	9	9	15.3	15.3	15.3	96.481	0	28.773	410270000	26	2.39763	0.00309318	-0.742654		-3.30346	1.40404	0.0455855	1.16602	+	2.39417		Q62371;A0A0A6YXY2	Q62371	Discoidin domain-containing receptor 2	Ddr2
24.8636	25.296	25.24	26.1028	25.6191	25.8263	25.0411	25.3335	25.926	24.0011	24.6645	24.2328	+	CANX_CTRL	+	FAM_WT			cell part;cytoplasm;intracellular part			6	6	6	37.9	37.9	37.9	35.316	0	33.006	588870000	28	1.67027	0.0132708	-0.716187		-2.42713	1.6002	0.0303961	1.13403	+	2.6691		Q8C3W1	Q8C3W1	Uncharacterized protein C1orf198 homolog
25.8722	25.694	25.9278	25.8943	25.5908	25.7487	25.0103	24.6293	24.252	23.2002	23.5788	23.7383			+	FAM_WT		binding;catalytic activity;cation binding;hydrolase activity;ion binding;metal ion binding;metallopeptidase activity;peptidase activity;peptidase activity, acting on L-amino acid peptides	cell part;cytoplasmic part;endoplasmic reticulum membrane;endoplasmic reticulum part;integral to membrane;intracellular organelle part;intracellular part;intrinsic to membrane;membrane;membrane part;organelle membrane;organelle part		Peptidase_M28	9	9	9	12.4	12.4	12.4	100.15	0	19.144	543030000	27	0.315474	0.723136	0.0867386		0.40822	1.84661	0.0199487	1.12476	+	3.0326		Q3UVK0;Q3UVK0-2;G8JL46;F6TQS9	Q3UVK0	Endoplasmic reticulum metallopeptidase 1	Ermp1
26.492	27.0108	26.5711	26.9117	27.4776	27.3711	27.0055	26.4915	26.3364	25.7852	25.3627	25.4543			+	FAM_WT	cellular metabolic process;cellular process;dephosphorylation;metabolic process;phosphate-containing compound metabolic process;phosphorus metabolic process	binding;catalytic activity;cation binding;hydrolase activity;hydrolase activity, acting on acid anhydrides;hydrolase activity, acting on acid anhydrides, in phosphorus-containing anhydrides;hydrolase activity, acting on ester bonds;inorganic diphosphatase activity;ion binding;magnesium ion binding;metal ion binding;phosphatase activity;phosphoprotein phosphatase activity;phosphoric ester hydrolas…	cell part;cytoplasmic part;extracellular membrane-bounded organelle;extracellular organelle;extracellular region part;extracellular vesicular exosome;intracellular membrane-bounded organelle;intracellular organelle;intracellular part;membrane-bounded organelle;membrane-bounded vesicle;mitochondrion;organelle;vesicle	Oxidative phosphorylation	Pyrophosphatase	14	14	14	66.1	66.1	66.1	38.114	0	63.597	1535300000	66	1.11523	0.0571387	-0.562165		-1.6679	1.96471	0.0174235	1.07704	+	3.17246		Q91VM9;D3Z636;Q91VM9-2;G8JL76	Q91VM9;D3Z636;Q91VM9-2	Inorganic pyrophosphatase 2, mitochondrial	Ppa2
29.6051	29.5754	29.9442	30.705	30.5841	30.7874	30.872	31.1035	30.9221	29.7164	30.0335	29.9567	+	CANX_CTRL	+	FAM_WT	actin cytoskeleton organization;actin filament-based process;actomyosin structure organization;anatomical structure development;biological regulation;cellular component organization;cellular component organization at cellular level;cellular component organization or biogenesis;cellular component organization or biogenesis at cellular level;cellular process;cellular response to abiotic stimulus;ce…		actin filament bundle;actomyosin;adherens junction;anchoring junction;cell junction;cell part;cell-substrate adherens junction;cell-substrate junction;cytoskeletal part;extracellular membrane-bounded organelle;extracellular organelle;extracellular region part;extracellular vesicular exosome;focal adhesion;intracellular organelle part;intracellular part;membrane;membrane-bounded organelle;membrane…		Calponin;CH	25	25	23	93.1	93.1	91.1	33.155	0	323.31	20437000000	278	2.7593	0	-0.983978		-4.23749	3.06787	0.00108108	1.06365	+	4.86572		Q543F3;Q08093;D3Z7R6	Q543F3;Q08093;D3Z7R6	Calponin;Calponin-2	Cnn2
28.1169	28.3193	28.2648	27.8043	27.8128	28.1346	28.6871	29.1441	29.1171	27.8032	28.1425	27.8888			+	FAM_WT	anatomical structure morphogenesis;biological adhesion;cell adhesion;cell junction assembly;cell junction organization;cell migration;cell morphogenesis;cell morphogenesis involved in differentiation;cell motility;cell projection organization;cell-substrate adhesion;cell-substrate junction assembly;cellular component assembly;cellular component assembly at cellular level;cellular component disass…	binding;extracellular matrix structural constituent;glycolipid binding;glycosphingolipid binding;lipid binding;sphingolipid binding;structural molecule activity	basal lamina;basement membrane;extracellular matrix;extracellular matrix part;extracellular membrane-bounded organelle;extracellular organelle;extracellular region;extracellular region part;extracellular vesicular exosome;laminin complex;laminin-1 complex;laminin-10 complex;macromolecular complex;membrane-bounded organelle;membrane-bounded vesicle;organelle;protein complex;vesicle	Amoebiasis;ECM-receptor interaction;Focal adhesion;Pathways in cancer;Prion diseases;Small cell lung cancer;Toxoplasmosis	Laminin_B;Laminin_EGF;Laminin_N	47	47	47	40.7	40.7	40.7	177.19	0	202.2	4495600000	210	1.19555	0.0992094	0.316393		1.40999	2.35048	0.00755102	1.0379	+	3.71083		F8VQJ3;P02468;F6TLW1;F6SFQ3;A2ATM9;Q9R0B6	F8VQJ3;P02468	Laminin subunit gamma-1	Lamc1
27.1364	27.4432	27.8149	27.9911	27.9143	28.3904	27.2111	27.4211	27.3071	26.2674	26.056	26.5671	+	CANX_CTRL	+	FAM_WT	behavior;biological regulation;carboxylic acid metabolic process;cellular ketone metabolic process;cellular lipid metabolic process;cellular metabolic process;cellular process;cognition;fatty acid metabolic process;learning;learning or memory;lipid metabolic process;metabolic process;monocarboxylic acid metabolic process;multicellular organismal process;negative regulation of cAMP-dependent prote…	adenyl nucleotide binding;adenyl ribonucleotide binding;AMP binding;binding;cAMP binding;cAMP-dependent protein kinase inhibitor activity;cAMP-dependent protein kinase regulator activity;cyclic nucleotide binding;enzyme binding;enzyme inhibitor activity;enzyme regulator activity;kinase binding;kinase inhibitor activity;kinase regulator activity;nucleotide binding;protein binding;protein kinase A …	cAMP-dependent protein kinase complex;cell part;cell projection;cell projection part;centrosome;cytoplasm;cytoplasmic part;cytoskeletal part;dendritic shaft;dendritic spine;extracellular membrane-bounded organelle;extracellular organelle;extracellular region part;extracellular vesicular exosome;intracellular non-membrane-bounded organelle;intracellular organelle;intracellular organelle part;intra…	Apoptosis;Insulin signaling pathway	cNMP_binding;RIIa	18	18	16	54.6	54.6	51	46.167	0	140.11	2898500000	117	1.21313	0.0433954	-0.633756		-1.83443	2.49977	0.00625	1.0163	+	3.90549		P31324;H3BK84	P31324;H3BK84	cAMP-dependent protein kinase type II-beta regulatory subunit	Prkar2b
26.8529	26.5682	26.9249	25.7141	26.1098	25.9455	26.0886	25.8399	25.6244	24.8494	25.1222	24.549	+	CANX_CTRL	+	FAM_WT	anatomical structure development;biological regulation;calcineurin-NFAT signaling pathway;calcium ion transport;calcium-mediated signaling;carbohydrate homeostasis;cardiac muscle adaptation;cardiac muscle hypertrophy;cardiac muscle hypertrophy in response to stress;cation transport;cell cycle process;cell development;cellular chemical homeostasis;cellular developmental process;cellular glucose ho…	binding;calcium-dependent protein serine/threonine phosphatase activity;calmodulin binding;calmodulin-dependent protein phosphatase activity;catalytic activity;cation binding;drug binding;enzyme binding;hydrolase activity;hydrolase activity, acting on ester bonds;ion binding;metal ion binding;phosphatase activity;phosphoprotein phosphatase activity;phosphoric ester hydrolase activity;protein bind…	calcineurin complex;cell part;contractile fiber part;cytoplasm;cytoplasmic part;cytosol;intracellular membrane-bounded organelle;intracellular organelle;intracellular organelle part;intracellular part;macromolecular complex;membrane;membrane-bounded organelle;mitochondrion;nuclear part;nucleoplasm;nucleus;organelle;organelle part;plasma membrane;protein complex;protein serine/threonine phosphatas…	Alzheimer's disease;Amyotrophic lateral sclerosis (ALS);Apoptosis;Axon guidance;B cell receptor signaling pathway;Calcium signaling pathway;ko05152;Long-term potentiation;MAPK signaling pathway;Natural killer cell mediated cytotoxicity;Oocyte meiosis;Osteoclast differentiation;T cell receptor signaling pathway;VEGF signaling pathway;Wnt signaling pathway	Metallophos	12	12	8	36	36	23.9	57.614	0	25.719	947560000	36	2.25281	0.00312799	0.858902		3.32605	2.04533	0.0167757	1.01073	+	3.22873		P63328-2;P63328;Q3V074;P48455	P63328-2;P63328	Serine/threonine-protein phosphatase 2B catalytic subunit alpha isoform	Ppp3ca
26.3998	26.3388	26.2596	26.1211	25.965	25.684	25.1491	25.196	24.8867	25.9863	25.897	26.3991	+	CANX_CTRL	+	FAM_WT	anatomical structure development;anatomical structure homeostasis;biological regulation;biosynthetic process;brain development;cellular biosynthetic process;cellular component organization;cellular component organization at cellular level;cellular component organization or biogenesis;cellular component organization or biogenesis at cellular level;cellular hyperosmotic response;cellular hyperosmot…	5'-deoxyribose-5-phosphate lyase activity;adenyl nucleotide binding;adenyl ribonucleotide binding;ATP binding;ATPase activity;ATPase activity, coupled;ATP-dependent DNA helicase activity;ATP-dependent helicase activity;binding;carbon-oxygen lyase activity;catalytic activity;damaged DNA binding;DNA binding;DNA helicase activity;DNA-dependent ATPase activity;double-stranded DNA binding;double-stran…	cell part;chromosome;cytoplasm;intracellular membrane-bounded organelle;intracellular non-membrane-bounded organelle;intracellular organelle;intracellular organelle part;intracellular part;Ku70:Ku80 complex;macromolecular complex;membrane;membrane-bounded organelle;nonhomologous end joining complex;non-membrane-bounded organelle;nuclear part;nucleolus;nucleoplasm;nucleoplasm part;nucleus;organell…	Non-homologous end-joining	Ku;Ku_C;Ku_N;SAP	13	13	13	30.9	30.9	30.9	69.484	0	25.903	901180000	48	1.4204	0.0494444	0.409388		1.74823	2.29685	0.00866038	-1.01686	+	-3.60404		A0A0R4J187;P23475;E9Q0B8;E9PZD4;E9Q163;E9Q4A4	A0A0R4J187;P23475	X-ray repair cross-complementing protein 6	Xrcc6
23.5947	23.341	23.7308	24.011	24.4065	25.0916	24.9061	24.7967	24.8617	26.151	26.1493	25.3318	+	CANX_CTRL	+	FAM_WT	anatomical structure development;biological regulation;cell activation;cell cycle;cell dedifferentiation;cell development;cell differentiation;cell division;cell surface receptor linked signaling pathway;cellular developmental process;cellular macromolecule metabolic process;cellular metabolic process;cellular process;cellular protein metabolic process;cellular response to stimulus;dedifferentiat…	adenyl nucleotide binding;adenyl ribonucleotide binding;ATP binding;binding;catalytic activity;cyclin binding;cyclin-dependent protein kinase activity;kinase activity;nucleotide binding;phosphotransferase activity, alcohol group as acceptor;protein binding;protein kinase activity;protein serine/threonine kinase activity;purine nucleotide binding;purine ribonucleoside triphosphate binding;purine r…	cell part;cell projection;centrosome;cyclin-dependent protein kinase holoenzyme complex;cytoplasm;cytoplasmic part;cytoskeletal part;intracellular membrane-bounded organelle;intracellular non-membrane-bounded organelle;intracellular organelle;intracellular organelle part;intracellular part;macromolecular complex;membrane-bounded organelle;microtubule organizing center;non-membrane-bounded organel…	Cell cycle;Chronic myeloid leukemia;Glioma;Measles;Melanoma;Non-small cell lung cancer;p53 signaling pathway;Pancreatic cancer;Pathways in cancer;Small cell lung cancer	Pkinase	7	6	6	35.6	33.1	33.1	37.028	0	28.529	473760000	20	1.32153	0.0218296	-0.947577		-2.17487	1.69006	0.0295918	-1.0225	+	-2.72945		Q0VBK8;Q64261;A0A0G2JGA8;A0A0G2JGH2;J3QPN4	Q0VBK8;Q64261	Cyclin-dependent kinase 6	Cdk6
30.5159	30.1486	30.4629	30.8518	30.7521	31.0654	29.6979	29.5804	29.5757	30.68	30.6674	30.6082	+	CANX_CTRL	+	FAM_WT	anatomical structure development;biological regulation;cellular process;cellular response to abiotic stimulus;cellular response to osmotic stress;cellular response to stimulus;cellular response to stress;developmental process;developmental process involved in reproduction;gonad development;multicellular organismal process;negative regulation of catalytic activity;negative regulation of endopeptid…	binding;endopeptidase inhibitor activity;endopeptidase regulator activity;enzyme binding;enzyme inhibitor activity;enzyme regulator activity;peptidase inhibitor activity;peptidase regulator activity;protease binding;protein binding;serine-type endopeptidase inhibitor activity	cell part;cytoplasm;extracellular membrane-bounded organelle;extracellular organelle;extracellular region part;extracellular space;extracellular vesicular exosome;intracellular;intracellular part;macromolecular complex;membrane-bounded organelle;membrane-bounded vesicle;organelle;protein complex;vesicle	Amoebiasis	Serpin	32	32	32	86.2	86.2	86.2	42.598	0	280.37	23544000000	401	1.60033	0.0266296	-0.513988		-2.07898	4.64564	0	-1.03387	+	-7.09585		Q4FJQ6;Q60854;F8WIV2;K7E6F1;E9Q0P9;E9Q108;E9Q3Y1;E9Q6X2;E9PYY0;E9PZQ9;E9Q4R2;Q6P6K7;W4VSP4;E9Q5Q5;O08804;I7HJI3	Q4FJQ6;Q60854;F8WIV2;K7E6F1;E9Q0P9	Serpin B6	Serpinb6a;Serpinb6
24.4005	24.3111	24.535	23.6061	24.3381	24.0595	22.7552	23.2151	23.1715	23.9829	24.0454	24.2597			+	FAM_WT	cell activation;cell activation involved in immune response;cell killing;cellular process;establishment of localization;establishment of localization in cell;establishment of protein localization;exocytosis;immune effector process;immune system process;leukocyte activation;leukocyte activation involved in immune response;leukocyte degranulation;leukocyte mediated cytotoxicity;membrane docking;mye…	binding;protein binding;SNARE binding;syntaxin binding;syntaxin-1 binding;syntaxin-3 binding	apical plasma membrane;azurophil granule;cell part;cytolytic granule;cytoplasmic membrane-bounded vesicle;cytoplasmic part;cytoplasmic vesicle;cytosol;extracellular membrane-bounded organelle;extracellular organelle;extracellular region part;extracellular vesicular exosome;intracellular membrane-bounded organelle;intracellular organelle;intracellular part;lysosome;lytic vacuole;macromolecular com…		Sec1	6	6	6	13.8	13.8	13.8	66.357	0	17.005	193660000	14	0.864079	0.128757	0.414294		1.28263	2.46614	0.00617978	-1.04877	+	-3.90098		Q548T0;F8WGM5;Q64324	Q548T0;F8WGM5;Q64324	Syntaxin-binding protein 2	Stxbp2
27.9781	27.8035	27.4324	27.7209	27.6719	27.445	27.211	27.3192	26.8119	28.2877	28.4687	27.8105			+	FAM_WT	2'-deoxyribonucleotide biosynthetic process;2'-deoxyribonucleotide metabolic process;benzene-containing compound metabolic process;biosynthetic process;carboxylic acid metabolic process;CDP biosynthetic process;CDP metabolic process;cellular aromatic compound metabolic process;cellular biosynthetic process;cellular ketone metabolic process;cellular metabolic process;cellular nitrogen compound bio…	adenyl nucleotide binding;adenyl ribonucleotide binding;ATP binding;binding;catalytic activity;cytidylate kinase activity;kinase activity;nucleobase-containing compound kinase activity;nucleoside diphosphate kinase activity;nucleotide binding;nucleotide kinase activity;phosphotransferase activity, phosphate group as acceptor;purine nucleotide binding;purine ribonucleoside triphosphate binding;pur…	cell part;cytoplasm;extracellular membrane-bounded organelle;extracellular organelle;extracellular region part;extracellular vesicular exosome;intracellular membrane-bounded organelle;intracellular non-membrane-bounded organelle;intracellular organelle;intracellular organelle part;intracellular part;membrane-bounded organelle;membrane-bounded vesicle;non-membrane-bounded organelle;nuclear part;nu…	Pyrimidine metabolism		16	16	16	71.4	71.4	71.4	22.165	0	83.052	3232200000	112	0.276853	0.692862	0.125408		0.444747	1.89985	0.017901	-1.07495	+	-3.07405		Q9DBP5;A0A0R4J093	Q9DBP5;A0A0R4J093	UMP-CMP kinase	Cmpk1
29.1036	29.6652	29.6914	29.4883	30.0919	29.9321	28.195	28.6389	28.7709	29.6152	29.7282	29.5167			+	FAM_WT	actin filament capping;barbed-end actin filament capping;biological regulation;cell projection assembly;cell projection organization;cellular component assembly;cellular component assembly at cellular level;cellular component organization;cellular component organization at cellular level;cellular component organization or biogenesis;cellular component organization or biogenesis at cellular level;…		cell part;centriole;cytoplasm;cytoplasmic membrane-bounded vesicle;cytoplasmic part;cytoplasmic vesicle;cytoskeletal part;extracellular membrane-bounded organelle;extracellular organelle;extracellular region part;extracellular vesicular exosome;intracellular membrane-bounded organelle;intracellular non-membrane-bounded organelle;intracellular organelle;intracellular organelle part;intracellular p…		Gelsolin	15	15	15	57	57	57	38.768	0	150.35	11058000000	194	0.595618	0.262478	-0.350746		-0.965299	2.3783	0.0072043	-1.08509	+	-3.81276		Q99LB4;P24452;D3YTL5;D3YZN3;D3YU77;D3Z014;D3Z4K5	Q99LB4;P24452;D3YTL5	Macrophage-capping protein	Capg
26.5912	25.9548	26.0818	26.3634	26.2052	25.9587	25.311	25.745	25.9253	26.8588	26.5015	26.8788			+	FAM_WT		adenyl nucleotide binding;adenyl ribonucleotide binding;ATP binding;binding;nucleotide binding;purine nucleotide binding;purine ribonucleoside triphosphate binding;purine ribonucleotide binding;ribonucleotide binding	cell part;intracellular;intracellular membrane-bounded organelle;intracellular organelle;intracellular part;membrane-bounded organelle;nucleus;organelle		AAA_4;DUF2075	15	15	15	24.8	24.8	24.8	103.99	0	74.348	1168500000	44	0.0506139	0.938411	0.0334924		0.102325	2.10808	0.0153872	-1.08592	+	-3.39708		B1ARD6;A0A0A0MQG6;B1ARD8;F6RTS1;A0A0A0MQG0	B1ARD6;A0A0A0MQG6		Slfn9
23.7857	23.7842	23.9	23.6272	22.8434	23.4041	23.3556	23.2275	23.4005	24.1657	24.4551	24.7127			+	FAM_WT	apoptosis;cell cycle;cell death;cellular process;death;programmed cell death	adenyl nucleotide binding;adenyl ribonucleotide binding;ATP binding;binding;catalytic activity;kinase activity;nucleotide binding;phosphotransferase activity, alcohol group as acceptor;protein kinase activity;protein serine/threonine kinase activity;purine nucleotide binding;purine ribonucleoside triphosphate binding;purine ribonucleotide binding;ribonucleotide binding;transferase activity;transf…	cell part;cytoplasm;intracellular part	Axon guidance;ErbB signaling pathway;Focal adhesion;Regulation of actin cytoskeleton;Renal cell carcinoma;T cell receptor signaling pathway	PBD;Pkinase	5	5	5	13.5	13.5	13.5	64.622	0	23.286	202360000	18	1.05741	0.0693845	0.531718		1.58114	2.59178	0.00552258	-1.11665	+	-4.19351		Q8BTW9;Q8C015	Q8BTW9	Serine/threonine-protein kinase PAK 4	Pak4
26.122	25.7889	25.455	24.8196	25.2752	25.6212	24.9465	25.11	25.1495	26.147	26.1221	26.2937			+	FAM_WT	carboxylic acid metabolic process;cellular ketone metabolic process;cellular lipid metabolic process;cellular metabolic process;cellular process;fatty acid metabolic process;lipid metabolic process;metabolic process;monocarboxylic acid metabolic process;organic acid metabolic process;oxoacid metabolic process;primary metabolic process;small molecule metabolic process	catalytic activity;hydrolase activity	cell part;cytoplasm;extracellular membrane-bounded organelle;extracellular organelle;extracellular region part;extracellular vesicular exosome;intracellular part;membrane-bounded organelle;membrane-bounded vesicle;organelle;vesicle	Glycerophospholipid metabolism	Abhydrolase_2	6	6	6	42.4	42.4	42.4	24.794	0	38.105	742620000	31	0.846817	0.108648	0.549942		1.36944	3.77688	0.0016	-1.11897	+	-6.14758		Q9WTL7	Q9WTL7	Acyl-protein thioesterase 2	Lypla2
24.8491	24.8455	25.1211	25.348	25.4505	24.956	25.1436	25.4187	25.5815	26.7728	26.6557	26.0882			+	FAM_WT	B cell activation;B cell differentiation;biological regulation;cell activation;cell differentiation;cellular developmental process;cellular process;developmental process;immune system process;leukocyte activation;leukocyte differentiation;lymphocyte activation;lymphocyte differentiation;positive regulation of biological process;positive regulation of cell proliferation;positive regulation of cell…	binding;calcium ion binding;cation binding;identical protein binding;ion binding;metal ion binding;protein binding;protein dimerization activity;protein heterodimerization activity;protein homodimerization activity	cell part;cytoplasm;cytoplasmic part;endoplasmic reticulum;intracellular membrane-bounded organelle;intracellular organelle;intracellular part;membrane-bounded organelle;organelle;perinuclear region of cytoplasm		TPD52	6	6	6	40.7	40.7	40.7	17.603	0	18.406	732750000	30	0.822951	0.18009	-0.312937		-1.13312	1.98277	0.0169692	-1.1243	+	-3.23995		D3Z637;D3Z125;E9PUA7;D3Z7X7;F8WHQ1;Q62393-2;Q62393-3;Q62393;D3Z2U2	D3Z637;D3Z125;E9PUA7;D3Z7X7;F8WHQ1;Q62393-2;Q62393-3;Q62393;D3Z2U2	Tumor protein D52	Tpd52
26.2441	26.126	26.7759	25.7409	25.3115	26.3309	25.3223	25.3625	25.2159	26.1862	26.3444	26.7558			+	FAM_WT	biological regulation;cellular component assembly;cellular component organization;cellular component organization or biogenesis;cellular membrane organization;cellular process;cellular response to chemical stimulus;cellular response to growth factor stimulus;cellular response to organic substance;cellular response to stimulus;endocytic recycling;endocytosis;endosome transport;establishment of loc…	adenyl nucleotide binding;adenyl ribonucleotide binding;ATP binding;binding;calcium ion binding;cation binding;GTP binding;guanyl nucleotide binding;guanyl ribonucleotide binding;ion binding;metal ion binding;nucleotide binding;purine nucleotide binding;purine ribonucleoside triphosphate binding;purine ribonucleotide binding;ribonucleotide binding	cell part;cytoplasmic part;early endosome membrane;endoplasmic reticulum;endosomal part;endosome membrane;extracellular membrane-bounded organelle;extracellular organelle;extracellular region part;extracellular vesicular exosome;intracellular membrane-bounded organelle;intracellular organelle;intracellular organelle part;intracellular part;membrane;membrane-bounded organelle;membrane-bounded vesi…	Endocytosis		18	13	12	37.7	30.7	28.7	61.48	0	47.693	991440000	53	0.757181	0.127828	0.587559		1.28638	2.5234	0.00604938	-1.12855	+	-4.09899		Q3TM70;Q9EQP2	Q3TM70;Q9EQP2	EH domain-containing protein 4	Ehd4
26.1359	26.766	25.9583	26.2565	26.4479	26.3911	24.9857	24.6753	24.8271	25.6402	26.3233	25.9359			+	FAM_WT	biological regulation;negative regulation of biological process;negative regulation of catalytic activity;negative regulation of cellular metabolic process;negative regulation of cellular process;negative regulation of cellular protein metabolic process;negative regulation of dephosphorylation;negative regulation of hydrolase activity;negative regulation of macromolecule metabolic process;negativ…	binding;enzyme binding;enzyme inhibitor activity;enzyme regulator activity;phosphatase binding;phosphatase inhibitor activity;phosphatase regulator activity;protein binding;protein phosphatase 1 binding;protein phosphatase binding;protein phosphatase inhibitor activity;protein phosphatase regulator activity;protein serine/threonine phosphatase inhibitor activity	cell part;cytoplasm;intracellular membrane-bounded organelle;intracellular organelle;intracellular part;membrane-bounded organelle;nucleus;organelle		PPI_Ypi1	4	4	4	42.7	42.7	42.7	14.544	0	32.966	979300000	27	0.113069	0.861813	-0.0784181		-0.223085	2.1969	0.00905556	-1.13709	+	-3.58544		Q8K1L5;G3UZ30;A5A4Y9	Q8K1L5;G3UZ30;A5A4Y9	Protein phosphatase 1 regulatory subunit 11	Ppp1r11
23.8863	23.9371	24.04	23.9035	23.9089	24.5495	23.7323	23.746	22.6221	24.2312	24.8102	24.4863					cellular macromolecule metabolic process;cellular metabolic process;cellular process;cellular protein metabolic process;macromolecule metabolic process;macromolecule modification;metabolic process;primary metabolic process;protein geranylgeranylation;protein metabolic process;protein modification process;protein prenylation	binding;catalytic activity;cation binding;enzyme binding;GTPase binding;ion binding;metal ion binding;prenyltransferase activity;protein binding;protein geranylgeranyltransferase activity;protein prenyltransferase activity;Rab geranylgeranyltransferase activity;Rab GTPase binding;Ras GTPase binding;small GTPase binding;transferase activity;transferase activity, transferring alkyl or aryl (other t…	cell part;cytoplasmic part;intracellular part;macromolecular complex;protein complex;Rab-protein geranylgeranyltransferase complex		LRR_1;PPTA;RabGGT_insert	5	5	5	16.4	16.4	16.4	64.989	0	25.069	258960000	13	0.309328	0.626897	-0.166147		-0.520629	1.31049	0.0537603	-1.14242	+	-2.24739		Q9JHK4;Q9JHK4-2	Q9JHK4;Q9JHK4-2	Geranylgeranyl transferase type-2 subunit alpha	Rabggta
23.79	23.878	24.0527	23.0415	22.268	23.8043	23.6748	22.3515	23.433	24.2362	24.4854	24.2237					amine metabolic process;carboxylic acid metabolic process;cellular amine metabolic process;cellular amino acid metabolic process;cellular ketone metabolic process;cellular metabolic process;cellular modified amino acid metabolic process;cellular nitrogen compound metabolic process;cellular process;coenzyme metabolic process;cofactor metabolic process;heterocycle metabolic process;metabolic proces…	catalytic activity;hydrolase activity	cell part;cytoplasmic part;cytosol;intracellular part	Cysteine and methionine metabolism	AdoHcyase;AdoHcyase_NAD	17	5	5	34.6	15.4	15.4	66.771	0	30.492	176450000	6	0.900489	0.0698357	0.869013		1.57956	1.30951	0.0532635	-1.162	+	-2.25343		F8WGT1;Q68FL4;F8WI65;Q68FL4-2;H3BKT5;E9PX77;D3YX97;H3BL31;D3YYM7;A0A0N4SUY4	F8WGT1;Q68FL4;F8WI65;Q68FL4-2;H3BKT5	Adenosylhomocysteinase;Putative adenosylhomocysteinase 3	Ahcyl2
25.099	24.1762	25.3129	24.5453	22.7844	24.0543	24.395	24.3289	23.856	25.3511	25.4645	25.3122			+	FAM_WT	biological regulation;cellular component organization;cellular component organization or biogenesis;cellular process;cellular response to stimulus;intracellular signal transduction;positive regulation of actin filament polymerization;positive regulation of biological process;positive regulation of cell projection organization;positive regulation of cellular component organization;positive regulat…	binding;enzyme binding;GTPase binding;GTP-Rho binding;protein binding;Ras GTPase binding;Rho GTPase binding;small GTPase binding	actin cytoskeleton;adherens junction;anchoring junction;cell junction;cell part;cell-substrate adherens junction;cell-substrate junction;cytoplasm;cytoplasmic part;cytoskeleton;focal adhesion;Golgi apparatus;intracellular membrane-bounded organelle;intracellular non-membrane-bounded organelle;intracellular organelle;intracellular part;membrane;membrane-bounded organelle;non-membrane-bounded organ…		BORG_CEP;PBD	6	6	6	25.7	25.7	25.7	43.063	0	10.177	350970000	13	0.781856	0.0899474	1.06803		1.46311	2.59479	0.00433566	-1.18267	+	-4.28839		A0A0R4J0S1;Q91W92	A0A0R4J0S1;Q91W92	Cdc42 effector protein 1	Cdc42ep1
26.3643	26.5909	25.9471	26.3099	25.974	25.686	24.1423	24.2883	24.5924	25.5082	25.3399	25.7445			+	FAM_WT	anatomical structure morphogenesis;biological regulation;biosynthetic process;cellular biosynthetic process;cellular macromolecule biosynthetic process;cellular macromolecule metabolic process;cellular metabolic process;cellular nitrogen compound metabolic process;cellular process;developmental process;DNA metabolic process;DNA replication;macromolecule biosynthetic process;macromolecule metaboli…	binding;core promoter proximal region DNA binding;core promoter proximal region sequence-specific DNA binding;DNA binding;double-stranded DNA binding;nucleic acid binding;nucleic acid binding transcription factor activity;regulatory region DNA binding;regulatory region nucleic acid binding;RNA polymerase II core promoter proximal region sequence-specific DNA binding;RNA polymerase II core promote…	cell part;intracellular membrane-bounded organelle;intracellular non-membrane-bounded organelle;intracellular organelle;intracellular organelle part;intracellular part;membrane-bounded organelle;non-membrane-bounded organelle;nuclear part;nucleolus;nucleoplasm;nucleus;organelle;organelle part		CTF_NFI;MH1;NfI_DNAbd_pre-N	9	7	1	37.4	34.7	6.6	42.136	0	65.36	773100000	22	0.523736	0.327344	0.310781		0.861161	2.59299	0.00439716	-1.18986	+	-4.29476		P70255-5;P70255-3;P70255;P70255-4;P70255-7;P70255-6;B1AUB8;B1AUB9;B1AUC0;Q02780-6;Q02780-2;Q02780-5;Q02780-7;Q02780-4;Q02780	P70255-5;P70255-3;P70255;P70255-4;P70255-7;P70255-6	Nuclear factor 1 C-type	Nfic
26.4712	26.0869	26.5862	25.7661	25.6932	25.7668	24.7792	24.4936	24.6227	25.7431	25.8361	25.9135	+	CANX_CTRL	+	FAM_WT	actin cytoskeleton organization;actin filament-based process;cellular component organization;cellular component organization at cellular level;cellular component organization or biogenesis;cellular component organization or biogenesis at cellular level;cellular process;cortical actin cytoskeleton organization;cortical cytoskeleton organization;cytoskeleton organization;organelle organization	structural molecule activity	cell part;cytoplasm;cytoskeleton;extrinsic to membrane;intracellular non-membrane-bounded organelle;intracellular organelle;intracellular part;membrane part;non-membrane-bounded organelle;organelle	Tight junction	4_1_CTD;FA;FERM_C;FERM_M;FERM_N;SAB	22	16	16	32.3	26.8	26.8	96.852	0	36.467	775120000	50	1.85679	0.0110914	0.639397		2.528	3.62379	0.00157895	-1.19906	+	-6.11295		A2AUK8;A2AUK7;A2AUK5;Q9Z2H5-2;Q9Z2H5-3;Q9Z2H5;A2AUK6;E9PV14	A2AUK8;A2AUK7;A2AUK5;Q9Z2H5-2;Q9Z2H5-3;Q9Z2H5;A2AUK6;E9PV14	Band 4.1-like protein 1	Epb4.1l1;Epb41l1
26.9549	27.1589	27.2691	26.6954	26.7229	26.961	26.0602	26.0082	26.0296	27.1993	27.2694	27.2318			+	FAM_WT	catabolic process;cellular catabolic process;cellular macromolecule metabolic process;cellular metabolic process;cellular process;macromolecule catabolic process;macromolecule metabolic process;mammary gland involution;metabolic process;multicellular organismal process;primary metabolic process;protein metabolic process;proteolysis;receptor catabolic process;receptor metabolic process;tissue remo…	binding;calcium ion binding;calcium-dependent cysteine-type endopeptidase activity;catalytic activity;cation binding;cysteine-type endopeptidase activity;cysteine-type peptidase activity;endopeptidase activity;hydrolase activity;ion binding;metal ion binding;peptidase activity;peptidase activity, acting on L-amino acid peptides	adherens junction;anchoring junction;cell junction;cell part;cell-substrate adherens junction;cell-substrate junction;cytoplasm;cytoplasmic part;cytosol;extracellular membrane-bounded organelle;extracellular organelle;extracellular region part;extracellular vesicular exosome;focal adhesion;intracellular membrane-bounded organelle;intracellular organelle;intracellular part;lysosome;lytic vacuole;m…	Alzheimer's disease;Apoptosis;Protein processing in endoplasmic reticulum	Calpain_III;Peptidase_C2	22	22	22	36.7	36.7	36.7	82.105	0	78.988	1747500000	91	1.25791	0.0855536	0.334572		1.4881	5.93204	0	-1.20081	+	-9.58735		Q3TI07;O35350	Q3TI07;O35350	Calpain-1 catalytic subunit	Capn1
30.7441	30.7227	31.1292	30.9751	30.8904	31.2625	30.1269	30.1085	30.0495	31.2342	31.3281	31.3298			+	FAM_WT	actin cytoskeleton organization;actin filament capping;actin filament organization;actin filament polymerization;actin filament severing;actin filament-based process;actin nucleation;actin polymerization or depolymerization;aging;anatomical structure development;anatomical structure morphogenesis;barbed-end actin filament capping;biological regulation;cell development;cell part morphogenesis;cell…	actin binding;binding;calcium ion binding;cation binding;cytoskeletal protein binding;ion binding;metal ion binding;myosin binding;myosin II binding;protein binding;protein domain specific binding	actin cap;adherens junction;anchoring junction;blood microparticle;cell cortex part;cell junction;cell part;cell projection;cell-substrate adherens junction;cell-substrate junction;cortical actin cytoskeleton;cortical cytoskeleton;cytoplasm;cytoplasmic part;cytoskeletal part;cytoskeleton;cytosol;extracellular membrane-bounded organelle;extracellular organelle;extracellular region;extracellular re…	Fc gamma R-mediated phagocytosis;Regulation of actin cytoskeleton	Gelsolin	42	42	15	62.7	62.7	16.3	80.762	0	323.31	29072000000	434	0.438117	0.506472	-0.177365		-0.648297	5.16786	0	-1.20242	+	-8.63225		P13020-2;P13020;CON__Q3SX14;A6PWS5;A0A0J9YV37	P13020-2;P13020	Gelsolin	Gsn
24.4151	24.553	24.3539	25.0768	25.5024	24.7095	24.1621	24.3557	23.5534	25.4487	25.2297	25.0243	+	CANX_CTRL	+	FAM_WT	cellular component assembly;cellular component assembly at cellular level;cellular component organization;cellular component organization at cellular level;cellular component organization or biogenesis;cellular component organization or biogenesis at cellular level;cellular localization;cellular macromolecular complex assembly;cellular macromolecular complex subunit organization;cellular macromol…	binding;lipid binding;phosphatidylinositol binding;phosphatidylinositol-4,5-bisphosphate binding;phosphatidylserine binding;phospholipid binding	cell part;clathrin-coated vesicle;coated pit;coated vesicle;cytoplasmic membrane-bounded vesicle;cytoplasmic part;cytoplasmic vesicle;intracellular membrane-bounded organelle;intracellular organelle;intracellular part;membrane;membrane part;membrane-bounded organelle;membrane-bounded vesicle;organelle;plasma membrane;vesicle		FCH;muHD	6	6	6	14.7	14.7	14.7	88.257	0	25.555	420150000	23	1.29892	0.0353183	-0.655582		-1.94808	1.95472	0.0172344	-1.21054	+	-3.26303		F6RG68;Q3UQN2;J3QPQ1;Q3UQN2-2;Q3UQN2-3	F6RG68;Q3UQN2;J3QPQ1;Q3UQN2-2;Q3UQN2-3	F-BAR domain only protein 2	Fcho2
24.8825	24.4744	24.5374	22.6004	23.7792	24.3016	24.4908	24.3454	24.7396	25.606	26.0083	25.6052			+	FAM_WT	biological regulation;biosynthetic process;cell cycle;cell proliferation;cellular biosynthetic process;cellular component organization;cellular component organization at cellular level;cellular component organization or biogenesis;cellular component organization or biogenesis at cellular level;cellular macromolecule biosynthetic process;cellular macromolecule metabolic process;cellular metabolic …	acid-amino acid ligase activity;binding;catalytic activity;cation binding;chromatin binding;core promoter proximal region DNA binding;core promoter proximal region sequence-specific DNA binding;DNA binding;histone binding;identical protein binding;ion binding;ligase activity;ligase activity, forming carbon-nitrogen bonds;metal ion binding;methylated histone residue binding;methyl-CpG binding;nucl…	cell part;chromatin;chromosomal part;euchromatin;heterochromatin;intracellular membrane-bounded organelle;intracellular organelle;intracellular organelle part;intracellular part;membrane-bounded organelle;nuclear chromatin;nuclear chromosome part;nuclear heterochromatin;nuclear matrix;nuclear part;nucleoplasm;nucleus;organelle;organelle part;replication fork		DUF3590;PHD;SAD_SRA;ubiquitin	6	6	6	10.3	10.3	10.3	87.555	0	9.0991	409270000	17	0.966834	0.0509035	1.07106		1.73067	2.62841	0.00455882	-1.21453	+	-4.38753		Q8VDF2-2;Q8VDF2;E9Q5Y5	Q8VDF2-2;Q8VDF2	E3 ubiquitin-protein ligase UHRF1	Uhrf1
24.8911	24.7788	25.4487	25.3574	25.1441	25.6007	25.2362	25.1822	25.3033	26.1888	26.7087	26.5123			+	FAM_WT	biological regulation;cellular macromolecule metabolic process;cellular metabolic process;cellular process;cellular protein metabolic process;cellular response to abiotic stimulus;cellular response to light stimulus;cellular response to radiation;cellular response to stimulus;cellular response to UV;macromolecule metabolic process;macromolecule modification;metabolic process;negative regulation o…	adenyl nucleotide binding;adenyl ribonucleotide binding;ATP binding;binding;catalytic activity;kinase activity;nucleotide binding;phosphotransferase activity, alcohol group as acceptor;protein kinase activity;protein serine/threonine kinase activity;purine nucleotide binding;purine ribonucleoside triphosphate binding;purine ribonucleotide binding;ribonucleotide binding;transferase activity;transf…			Pkinase	12	12	12	48.2	48.2	48.2	36.744	0	38.224	768560000	31	0.597325	0.272271	-0.327887		-0.948808	2.85798	0.00103448	-1.22939	+	-4.81052		Q9JJ78;D3YVF2	Q9JJ78;D3YVF2	Lymphokine-activated killer T-cell-originated protein kinase	Pbk
22.2014	23.4499	22.4765	21.8727	22.2572	22.799	22.5978	22.2406	22.4315	23.8463	23.2737	23.8775			+	FAM_WT		binding;catalytic activity;DNA binding;hydrolase activity;nucleic acid binding;peptidase activity			DUF159	2	2	2	13.9	13.9	13.9	40.168	0	2.8456	56736000	4	-4.34294e-08	1	0		0	2.30264	0.00677778	-1.24253	+	-3.8618		Q8R1M0	Q8R1M0	Embryonic stem cell-specific 5-hydroxymethylcytosine-binding protein	Hmces
22.7666	22.6833	23.0945	23.8083	21.9817	23.3765	23.3169	23.6299	23.3333	24.5453	24.5413	24.941			+	FAM_WT		adenyl nucleotide binding;adenyl ribonucleotide binding;ATP binding;binding;catalytic activity;kinase activity;nucleotide binding;phosphotransferase activity, alcohol group as acceptor;protein kinase activity;protein serine/threonine kinase activity;purine nucleotide binding;purine ribonucleoside triphosphate binding;purine ribonucleotide binding;ribonucleotide binding;transferase activity;transf…		Ribosome biogenesis in eukaryotes	RIO1;Rio2_N	5	5	5	15	15	15	62.49	0	12.789	189630000	18	-4.34294e-08	1	0		0	2.76639	0.002	-1.24916	+	-4.67651		Q9CQS5	Q9CQS5	Serine/threonine-protein kinase RIO2	Riok2
24.8359	25.0223	25.062	25.6443	25.6324	25.6255	24.747	24.9803	25.9917	26.6832	26.434	26.4736	+	CANX_CTRL	+	FAM_WT	anatomical structure morphogenesis;cell part morphogenesis;cell projection morphogenesis;cell projection organization;cellular component morphogenesis;cellular component organization;cellular component organization at cellular level;cellular component organization or biogenesis;cellular component organization or biogenesis at cellular level;cellular developmental process;cellular localization;cel…	binding;cytoskeletal protein binding;microtubule binding;protein binding;tubulin binding	cell part;cytoplasmic part;cytoskeletal part;Golgi apparatus;intracellular membrane-bounded organelle;intracellular organelle;intracellular organelle part;intracellular part;macromolecular complex;membrane-bounded organelle;microtubule;organelle;organelle part;perinuclear region of cytoplasm;protein complex		STOP	9	9	9	11.6	11.6	11.6	96.449	0	29.124	838760000	31	3.15491	0.00114706	-0.660645		-3.88782	1.52845	0.0323499	-1.2906	+	-2.6352		Q7TSJ2;D3Z6W1;Q7TSJ2-3;Q7TSJ2-2	Q7TSJ2;D3Z6W1;Q7TSJ2-3;Q7TSJ2-2	Microtubule-associated protein 6	Map6
23.7695	23.5803	24.0311	23.4616	23.8562	23.724	23.8919	23.5544	23.5645	24.9014	24.783	25.2011			+	FAM_WT	biological regulation;establishment of localization;establishment of protein localization;positive regulation of biological process;positive regulation of viral reproduction;protein transport;regulation of biological process;regulation of cellular process;regulation of epidermal growth factor receptor signaling pathway;regulation of response to stimulus;regulation of signal transduction;regulatio…	binding;lipid binding;protein binding;small conjugating protein binding;ubiquitin binding	aggresome;cell part;centrosome;cytoplasm;cytoplasmic part;cytoskeletal part;cytosol;endosomal part;endosome membrane;ESCRT I complex;extracellular membrane-bounded organelle;extracellular organelle;extracellular region part;extracellular vesicular exosome;inclusion body;intracellular membrane-bounded organelle;intracellular non-membrane-bounded organelle;intracellular organelle;intracellular orga…	Endocytosis	DUF2464	4	4	4	21.4	21.4	21.4	28.705	0	8.065	247860000	6	0.257236	0.721579	0.113002		0.41132	2.8259	0.00107143	-1.29155	+	-4.84379		Q78HU3	Q78HU3	Multivesicular body subunit 12A	Mvb12a
26.3773	26.333	26.2615	26.4065	26.6353	26.5553	25.4012	25.4458	25.4772	26.6983	26.7191	26.8284			+	FAM_WT	biological regulation;cellular process;cellular response to abiotic stimulus;cellular response to acidity;cellular response to pH;cellular response to stimulus;establishment of localization;establishment of localization in cell;exocytosis;hormone secretion;hormone transport;insulin secretion;insulin secretion involved in cellular response to glucose stimulus;negative regulation of adiponectin sec…	binding;cytoskeletal protein binding;enzyme binding;gamma-tubulin binding;GTPase binding;protein binding;Rab GTPase binding;Ras GTPase binding;small GTPase binding;tubulin binding	cell part;cytoplasmic membrane-bounded vesicle;cytoplasmic part;cytoplasmic vesicle;cytoplasmic vesicle membrane;cytoplasmic vesicle part;cytoskeletal part;early endosome;early endosome membrane;endosomal part;endosome;endosome membrane;Golgi apparatus;Golgi apparatus part;Golgi membrane;intracellular membrane-bounded organelle;intracellular organelle;intracellular organelle part;intracellular pa…	Endocytosis	C2;RBD-FIP	16	16	16	21.7	21.7	21.7	139.55	0	49.542	1231800000	48	1.30119	0.158407	-0.208432		-1.19062	5.04005	0	-1.3072	+	-8.95391		A0A0N4SW73;Q8R361	A0A0N4SW73;Q8R361	Rab11 family-interacting protein 5	Rab11fip5
22.1276	22.4005	22.6728	22.7151	23.7363	22.3893	22.6129	22.2686	21.5251	23.4387	23.5374	23.4287			+	FAM_WT	biological adhesion;cell adhesion;cellular process;immune response;immune system process;response to stimulus	binding;carbohydrate binding;cargo receptor activity;catalytic activity;cysteine-type peptidase activity;extracellular matrix binding;hydrolase activity;laminin binding;pattern binding;peptidase activity;peptidase activity, acting on L-amino acid peptides;polysaccharide binding;protein binding;receptor activity;scavenger receptor activity	cell part;cytoplasm;extracellular matrix;extracellular membrane-bounded organelle;extracellular organelle;extracellular region part;extracellular space;extracellular vesicular exosome;intracellular part;membrane-bounded organelle;membrane-bounded vesicle;organelle;vesicle		Peptidase_C1	2	2	2	9.4	9.4	9.4	49.276	0.0018014	2.1703	47245000	3	-4.34294e-08	1	0		0	1.83799	0.0175439	-1.33274	+	-3.15157		H3BJ97;Q99JR5	H3BJ97;Q99JR5	Tubulointerstitial nephritis antigen-like	Tinagl1
24.3711	25.3037	24.8355	25.3427	26.4014	26.0822	25.4427	26.4122	26.5889	27.605	27.7946	27.167	+	CANX_CTRL	+	FAM_WT	multicellular organismal process;neurological system process;sensory perception;sensory perception of mechanical stimulus;sensory perception of sound;system process				DUF1151	10	10	10	79.4	79.4	79.4	15.572	0	27.658	1325700000	34	1.25534	0.0227485	-1.10531		-2.15342	1.57216	0.0295219	-1.37427	+	-2.73846		Q3TGF2;H9H9T1;H3BLM7;H3BLE6	Q3TGF2;H9H9T1;H3BLM7	Protein FAM107B	Fam107b
21.6667	21.7007	21.7185	21.5182	22.2994	21.7703	21.7235	22.29	23.0697	23.9013	23.4418	24.0493			+	FAM_WT	biological regulation;defense response;inflammatory response;negative regulation of apoptosis;negative regulation of biological process;negative regulation of cell death;negative regulation of cellular process;negative regulation of programmed cell death;positive regulation of apoptosis;positive regulation of behavior;positive regulation of biological process;positive regulation of cell death;pos…	adenyl nucleotide binding;adenyl ribonucleotide binding;ATP binding;binding;calmodulin-dependent protein kinase activity;catalytic activity;kinase activity;nucleotide binding;phosphotransferase activity, alcohol group as acceptor;protein kinase activity;protein serine/threonine kinase activity;purine nucleotide binding;purine ribonucleoside triphosphate binding;purine ribonucleotide binding;ribon…	cell part;cytoplasm;intracellular membrane-bounded organelle;intracellular organelle;intracellular part;membrane-bounded organelle;nucleus;organelle		Pkinase	4	2	2	17.4	11.9	11.9	41.109	0.0065802	1.6887	82874000	4	-4.34294e-08	1	0		0	1.53724	0.03057	-1.43643	+	-2.70528		Q8BW96-2;Q8BW96-3;Q8BW96	Q8BW96-2;Q8BW96-3;Q8BW96	Calcium/calmodulin-dependent protein kinase type 1D	Camk1d
21.895	22.6733	24.359	24.4204	21.6513	22.3394	24.3458	24.5531	24.6771	25.8598	26.4995	25.7363			+	FAM_WT			actin cytoskeleton;cell part;cytoplasm;cytoskeleton;intracellular membrane-bounded organelle;intracellular non-membrane-bounded organelle;intracellular organelle;intracellular part;membrane-bounded organelle;non-membrane-bounded organelle;nucleus;organelle		BACK;BTB;Kelch_1	9	9	9	18.7	18.7	18.7	66.673	0	8.8428	384460000	13	-4.34294e-08	1	0		0	2.38324	0.00421769	-1.50654	+	-4.23786		Q920Q8-4;Q920Q8-3;Q920Q8;Q920Q8-2	Q920Q8-4;Q920Q8-3;Q920Q8	Influenza virus NS1A-binding protein homolog	Ivns1abp
25.779	26.0765	26.3684	26.1547	25.695	25.1031	24.4331	24.4966	24.9705	26.6417	25.7858	26.0118			+	FAM_WT		binding;identical protein binding;protein binding	cell part;cytoplasm;cytoplasmic part;Golgi apparatus;intracellular;intracellular membrane-bounded organelle;intracellular organelle;intracellular organelle part;intracellular part;membrane-bounded organelle;nuclear part;nucleoplasm;nucleus;organelle;organelle part		HSP20	6	6	6	33.7	33.7	33.7	21.533	0	14.153	784070000	25	0.535883	0.274093	0.423714		0.94429	2.10273	0.00758974	-1.51302	+	-3.71632		Q9JK92	Q9JK92	Heat shock protein beta-8	Hspb8
25.0835	25.2941	25.2721	24.213	24.4151	24.0704	22.3693	22.838	22.959	24.0565	24.5951	24.0939	+	CANX_CTRL	+	FAM_WT	2'-deoxyribonucleotide metabolic process;aging;alcohol metabolic process;amino sugar metabolic process;biological regulation;carbohydrate metabolic process;cell death;cellular carbohydrate metabolic process;cellular macromolecule metabolic process;cellular metabolic process;cellular nitrogen compound metabolic process;cellular process;cellular protein metabolic process;dATP metabolic process;deat…	acetyltransferase activity;beta-N-acetylglucosaminidase activity;beta-N-acetylhexosaminidase activity;catalytic activity;hexosaminidase activity;histone acetyltransferase activity;hydrolase activity;hydrolase activity, acting on glycosyl bonds;hydrolase activity, hydrolyzing O-glycosyl compounds;lysine N-acetyltransferase activity;N-acetyltransferase activity;N-acyltransferase activity;transferas…	cell part;cytoplasmic part;cytosol;intracellular membrane-bounded organelle;intracellular organelle;intracellular part;membrane;membrane-bounded organelle;nucleus;organelle		NAGidase	9	9	9	15.2	15.2	15.2	103.16	0	15.561	310710000	15	2.91464	0	0.983751		4.46582	2.43898	0.00449275	-1.52639	+	-4.36169		Q9EQQ9;Q9EQQ9-3;Q9EQQ9-2	Q9EQQ9;Q9EQQ9-3	Protein O-GlcNAcase	Mgea5
29.9657	29.9037	30.0755	29.0098	29.0062	29.4138	28.5536	28.5973	28.6989	29.9593	30.4099	30.1009	+	CANX_CTRL	+	FAM_WT	anatomical structure development;biological regulation;cell differentiation;cellular developmental process;cellular process;developmental process;epithelial cell differentiation;kidney development;negative regulation of biological process;negative regulation of cellular process;negative regulation of cytokine secretion;negative regulation of interleukin-8 secretion;negative regulation of molecula…	binding;calcium ion binding;calcium-dependent phospholipid binding;calcium-dependent protein binding;cation binding;identical protein binding;ion binding;lipid binding;metal ion binding;NF-kappaB binding;phospholipid binding;protein binding;transcription factor binding	apical plasma membrane;cell part;cell surface;cytoplasm;cytoplasmic part;extracellular membrane-bounded organelle;extracellular organelle;extracellular region part;extracellular vesicular exosome;intracellular membrane-bounded organelle;intracellular organelle;intracellular organelle part;intracellular part;membrane;membrane part;membrane-bounded organelle;membrane-bounded vesicle;nuclear membran…		Annexin	29	29	29	82.1	82.1	82.1	35.915	0	323.31	11679000000	258	2.35994	0.00220384	0.838346		3.43189	3.41314	0	-1.54012	+	-6.42166		P97429;A0A0N4SW89;A0A0N4SV57;D3Z0S1;F7ANV6;S4R1F2	P97429;A0A0N4SW89;A0A0N4SV57;D3Z0S1;F7ANV6;S4R1F2	Annexin A4;Annexin	Anxa4
21.9941	22.5715	23.845	22.9	22.6077	22.7045	23.2946	22.4315	22.5253	23.9197	24.9353	24.1061			+	FAM_WT	anatomical structure development;biological regulation;developmental process;negative regulation of apoptosis;negative regulation of biological process;negative regulation of cell death;negative regulation of cellular process;negative regulation of motor neuron apoptosis;negative regulation of neuron apoptosis;negative regulation of programmed cell death;positive regulation of biological process;…	binding;cytokine binding;protein binding;protein dimerization activity;protein heterodimerization activity	CRLF-CLCF1 complex;extracellular region part;macromolecular complex;protein complex		EpoR_lig-bind;fn3	4	4	4	14.8	14.8	14.8	46.661	0	6.6002	121760000	10	-4.34294e-08	1	0		0	1.71274	0.019039	-1.5699	+	-3.0488		Q9JM58;F6T1W4;F6RP70	Q9JM58;F6T1W4	Cytokine receptor-like factor 1	Crlf1
21.9544	23.4253	23.8723	24.5553	24.5751	24.3122	21.7512	22.8432	23.2342	24.251	23.8166	24.4967	+	CANX_CTRL	+	FAM_WT	anatomical structure development;anatomical structure morphogenesis;apoptosis;apoptosis involved in luteolysis;axon extension;axon extension involved in axon guidance;axon guidance;axonogenesis;biological adhesion;biological regulation;blood vessel endothelial cell migration;branching morphogenesis of a tube;cell adhesion;cell death;cell growth;cell migration;cell migration involved in sprouting …	binding;calcium ion binding;carbohydrate binding;cation binding;chemorepellent activity;enzyme inhibitor activity;enzyme regulator activity;extracellular matrix binding;glycoprotein binding;glycosaminoglycan binding;GTPase inhibitor activity;GTPase regulator activity;heparin binding;identical protein binding;ion binding;laminin binding;laminin-1 binding;metal ion binding;nucleoside-triphosphatase…	cell part;cell surface;cytoplasm;extracellular membrane-bounded organelle;extracellular organelle;extracellular region part;extracellular space;extracellular vesicular exosome;intracellular part;membrane-bounded organelle;membrane-bounded vesicle;organelle;vesicle	Axon guidance	EGF;Laminin_G_1;LRR_1;LRR_8;LRRCT;LRRNT	8	8	8	7.5	7.5	7.5	168.78	0	10.087	224640000	15	1.12197	0.0285188	-1.39683		-2.03773	1.50183	0.0303424	-1.57851	+	-2.69247		G3UXV6;G3UY21;G3UYX7;Q9R1B9;G3X909;G3UWQ3;G3UZW0	G3UXV6;G3UY21;G3UYX7;Q9R1B9	Slit homolog 2 protein;Slit homolog 2 protein N-product;Slit homolog 2 protein C-product	Slit2
23.328	23.4913	22.1765	22.78	22.5983	23.7026	22.5475	22.1388	23.4456	24.0234	24.4896	24.3974			+	FAM_WT	biological regulation;cellular process;cellular response to stimulus;negative regulation of biological process;negative regulation of cell communication;negative regulation of cellular process;negative regulation of Ras protein signal transduction;negative regulation of response to stimulus;negative regulation of signal transduction;negative regulation of signaling;negative regulation of small GT…	enzyme activator activity;enzyme regulator activity;GTPase activator activity;GTPase regulator activity;nucleoside-triphosphatase regulator activity	cell part;cytoplasm;intracellular part;intrinsic to internal side of plasma membrane;intrinsic to membrane;intrinsic to plasma membrane;membrane part;plasma membrane part		C2;DUF3498;PH;RasGAP	5	5	5	6.5	6.5	6.5	142.01	0	7.0915	143520000	10	-4.34294e-08	1	0		0	1.74544	0.0177852	-1.59283	+	-3.11449		D3YUS5;E9PW37;F6QQP6;F6RK07;A2AUX5;A2AUX3;B7ZD29;Q3UHC7-2;Q3UHC7-4;Q3UHC7-3;Q3UHC7	D3YUS5;E9PW37		Rasal2
31.4843	31.2433	31.7419	31.2312	31.4254	31.7625	31.3599	31.6566	31.4257	32.8195	33.2474	33.1749			+	FAM_WT	cell junction assembly;cell junction organization;cell-substrate junction assembly;cellular component assembly;cellular component assembly at cellular level;cellular component organization;cellular component organization at cellular level;cellular component organization or biogenesis;cellular component organization or biogenesis at cellular level;cellular process;hemidesmosome assembly	ankyrin binding;binding;cytoskeletal protein binding;protein binding;structural constituent of muscle;structural molecule activity	adherens junction;anchoring junction;brush border;cell junction;cell part;cell projection;cell-substrate adherens junction;cell-substrate junction;contractile fiber;cytoplasm;cytoplasmic part;cytoskeleton;extracellular membrane-bounded organelle;extracellular organelle;extracellular region part;extracellular vesicular exosome;focal adhesion;hemidesmosome;intermediate filament cytoskeleton;intrace…		CH;Plectin;S10_plectin	381	381	2	73.4	73.4	0.5	533.5	0	323.31	65308000000	1840	0.0265668	0.97033	0.0167713		0.0538059	3.25106	0.00162162	-1.59988	+	-6.15546		Q9QXS1-2;Q9QXS1;Q9QXS1-10;Q9QXS1-9;Q9QXS1-12;Q9QXS1-11;Q9QXS1-5;Q9QXS1-16;Q9QXS1-4;Q9QXS1-14;Q9QXS1-6;Q9QXS1-7;Q9QXS1-8;Q9QXS1-15;E9Q3W4;F6R059;A0A0R4J218;A0A0R4J223;A0A0R4J221;E9Q9J6;E9PW24	Q9QXS1-2;Q9QXS1;Q9QXS1-10;Q9QXS1-9;Q9QXS1-12;Q9QXS1-11;Q9QXS1-5;Q9QXS1-16;Q9QXS1-4;Q9QXS1-14;Q9QXS1-6;Q9QXS1-7;Q9QXS1-8;Q9QXS1-15;E9Q3W4	Plectin	Plec
22.7369	23.6876	23.184	22.0256	23.8001	22.2945	22.0978	22.3252	22.8119	23.9426	24.5477	23.5766			+	FAM_WT			cell part;cytoplasm;extracellular membrane-bounded organelle;extracellular organelle;extracellular region part;extracellular vesicular exosome;intracellular part;membrane-bounded organelle;membrane-bounded vesicle;organelle;vesicle			3	3	3	5.7	5.7	5.7	70.492	0	4.7393	73478000	5	-4.34294e-08	1	0		0	1.98684	0.0104977	-1.61065	+	-3.55627		E9QPB2;A0A0R4J2A5;S4R2I1;Q8CIT9;Q8CIT9-3	E9QPB2;A0A0R4J2A5;S4R2I1;Q8CIT9	Suprabasin	Sbsn
24.3611	23.968	21.6642	21.7925	22.7362	20.6135	22.3447	22.1346	22.7002	24.4319	24.1305	23.5465			+	FAM_WT	catabolic process;cellular catabolic process;cellular macromolecule catabolic process;cellular macromolecule metabolic process;cellular metabolic process;cellular nitrogen compound metabolic process;cellular process;macromolecule catabolic process;macromolecule metabolic process;metabolic process;mRNA catabolic process;mRNA metabolic process;nitrogen compound metabolic process;nuclear-transcribed…	binding;enzyme binding;phosphatase binding;protein binding;protein phosphatase 2A binding;protein phosphatase binding	cell part;cytoplasm;cytoskeleton;intermediate filament cytoskeleton;intracellular membrane-bounded organelle;intracellular non-membrane-bounded organelle;intracellular organelle;intracellular part;membrane-bounded organelle;non-membrane-bounded organelle;nucleus;organelle	mRNA surveillance pathway	EST1;EST1_DNA_bind	4	4	4	5.3	5.3	5.3	126.56	0	2.8922	140580000	5	-4.34294e-08	1	0		0	2.22639	0.00586826	-1.64313	+	-4.02846		Q5RJH6-3;Q5RJH6;Q5RJH6-2	Q5RJH6-3;Q5RJH6;Q5RJH6-2	Protein SMG7	Smg7
23.1607	22.8878	22.3963	23.6969	23.9346	23.7483	22.685	22.643	22.7783	24.1876	24.4441	24.413	+	CANX_CTRL	+	FAM_WT	biological regulation;negative regulation of apoptosis;negative regulation of biological process;negative regulation of cell death;negative regulation of cellular process;negative regulation of programmed cell death;positive regulation of binding;positive regulation of biological process;positive regulation of cell communication;positive regulation of cellular component organization;positive regu…	binding;enzyme binding;protein binding;protein domain specific binding;receptor binding	adherens junction;anchored to membrane;anchoring junction;cell junction;cell part;cell-substrate adherens junction;cell-substrate junction;extracellular membrane-bounded organelle;extracellular organelle;extracellular region part;extracellular vesicular exosome;focal adhesion;integral to membrane;integral to plasma membrane;intrinsic to membrane;intrinsic to plasma membrane;membrane;membrane part…	Complement and coagulation cascades	UPAR_LY6	4	4	4	23.5	23.5	23.5	35.428	0	7.077	158190000	11	1.8503	0.00555326	-0.978298		-2.9201	4.27604	0	-1.64615	+	-8.65601		P35456;A0A0U1RNN0;P35456-2	P35456;A0A0U1RNN0;P35456-2	Urokinase plasminogen activator surface receptor	Plaur
25.5535	25.425	25.6455	25.8252	25.1884	25.655	24.6337	24.9647	24.7262	26.6705	26.1732	26.5949			+	FAM_WT	anatomical structure development;biological regulation;cell development;cell differentiation;cell surface receptor linked signaling pathway;cellular component organization;cellular component organization at cellular level;cellular component organization or biogenesis;cellular component organization or biogenesis at cellular level;cellular developmental process;cellular membrane organization;cellu…	actin binding;actin filament binding;adenyl nucleotide binding;adenyl ribonucleotide binding;ATP binding;ATPase activity;ATPase activity, coupled;binding;calmodulin binding;catalytic activity;cytoskeletal protein binding;hydrolase activity;hydrolase activity, acting on acid anhydrides;hydrolase activity, acting on acid anhydrides, in phosphorus-containing anhydrides;lipid binding;motor activity;n…	adherens junction;anchoring junction;brush border;cell junction;cell part;cell projection;cell-cell junction;clathrin-coated endocytic vesicle;clathrin-coated vesicle;coated vesicle;cytoplasm;cytoplasmic membrane-bounded vesicle;cytoplasmic part;cytoplasmic vesicle;cytoskeletal part;cytoskeleton;endocytic vesicle;extracellular membrane-bounded organelle;extracellular organelle;extracellular regio…		Myosin_head;Myosin_TH1;SH3_1	19	19	19	26.3	26.3	26.3	126.82	0	62.01	783570000	37	0.0248048	0.972817	-0.0148792		-0.0494675	3.12697	0.00151899	-1.70462	+	-6.01354		E9Q634;G3V011;Q8CG29;P70248	E9Q634	Unconventional myosin-Ie	Myo1e
31.7057	31.4207	31.4266	30.8039	30.7403	30.6845	29.4034	29.2533	29.205	31.0619	30.8711	31.0691	+	CANX_CTRL	+	FAM_WT	alcohol metabolic process;anatomical structure morphogenesis;biosynthetic process;carbohydrate biosynthetic process;carbohydrate metabolic process;carboxylic acid biosynthetic process;carboxylic acid metabolic process;cellular biosynthetic process;cellular carbohydrate metabolic process;cellular ketone metabolic process;cellular metabolic process;cellular process;developmental process;embryonic m…	binding;catalytic activity;coenzyme binding;cofactor binding;NAD binding;nucleotide binding;oxidoreductase activity;oxidoreductase activity, acting on CH-OH group of donors;oxidoreductase activity, acting on the CH-OH group of donors, NAD or NADP as acceptor;UDP-glucose 6-dehydrogenase activity	cell part;extracellular membrane-bounded organelle;extracellular organelle;extracellular region part;extracellular vesicular exosome;intracellular organelle part;intracellular part;membrane-bounded organelle;membrane-bounded vesicle;nuclear part;nucleoplasm;organelle;organelle part;vesicle	Amino sugar and nucleotide sugar metabolism;Ascorbate and aldarate metabolism;Pentose and glucuronate interconversions;Starch and sucrose metabolism	UDPG_MGDP_dh;UDPG_MGDP_dh_C;UDPG_MGDP_dh_N	48	48	48	90.7	90.7	90.7	54.831	0	323.31	26571000000	454	2.82254	0.00113455	0.774809		3.8707	4.3843	0	-1.7135	+	-9.10755		Q3TS38;O70475;D3YXP9	Q3TS38;O70475	UDP-glucose 6-dehydrogenase	Ugdh
22.6538	23.2158	21.7605	23.072	22.7816	23.4519	21.7293	21.621	20.6623	22.8859	23.2574	23.1022			+	FAM_WT	biological regulation;cellular process;gene silencing;gene silencing by RNA;negative regulation of biological process;negative regulation of gene expression;negative regulation of macromolecule metabolic process;negative regulation of metabolic process;positive regulation of biological process;positive regulation of catabolic process;positive regulation of cellular catabolic process;positive regu…	binding;nucleotide binding	cell part;cytoplasmic mRNA processing body;cytoplasmic part;intracellular non-membrane-bounded organelle;intracellular organelle;intracellular part;macromolecular complex;non-membrane-bounded organelle;organelle;ribonucleoprotein complex;RNA granule		Ago_hook	4	4	4	3.6	3.6	3.6	191.96	0	5.5924	103260000	7	-4.34294e-08	1	0		0	2.09546	0.00728261	-1.7443	+	-3.82722		Q8BKI2;Q8BKI2-2	Q8BKI2;Q8BKI2-2	Trinucleotide repeat-containing gene 6B protein	Tnrc6b
27.7461	28.5095	27.747	26.9827	27.7346	28.0554	23.9498	23.3688	24.5104	25.5576	26.2825	25.2539			+	FAM_WT	actin cytoskeleton organization;actin filament organization;actin filament-based process;actin polymerization or depolymerization;anatomical structure formation involved in morphogenesis;axon guidance;cellular component movement;cellular component organization;cellular component organization at cellular level;cellular component organization or biogenesis;cellular component organization or biogene…	binding;profilin binding;protein binding;protein domain specific binding;SH3 domain binding;WW domain binding	actin cytoskeleton;actin filament bundle;actomyosin;adherens junction;anchoring junction;cell junction;cell part;cell projection;cell-substrate adherens junction;cell-substrate junction;cytoplasm;cytoplasmic part;cytoskeletal part;cytoskeleton;cytosol;filopodium;focal adhesion;intracellular non-membrane-bounded organelle;intracellular organelle;intracellular organelle part;intracellular part;lame…	Regulation of actin cytoskeleton	VASP_tetra;WH1	17	17	16	45.6	45.6	44	62.24	0	92.17	2030200000	67	0.430744	0.366636	0.409939		0.808426	1.75867	0.0181333	-1.75498	+	-3.1959		E9QKR1;A0A0A6YW06;Q03173-6;Q03173-3;Q03173-4;A0A0A6YXC8;J3QNM3;E9QKQ9;E9QLZ9;Q03173-5;Q03173;Q03173-2;A0A0A6YVZ6	E9QKR1;A0A0A6YW06;Q03173-6;Q03173-3;Q03173-4;A0A0A6YXC8;J3QNM3;E9QKQ9;E9QLZ9;Q03173-5;Q03173	Protein enabled homolog	Enah
23.2092	23.0299	23.4244	22.0292	22.6627	22.4715	22.8725	22.0466	22.1262	23.6221	24.8903	23.9115	+	CANX_CTRL	+	FAM_WT	cell projection assembly;cell projection organization;cellular component assembly;cellular component assembly at cellular level;cellular component organization;cellular component organization at cellular level;cellular component organization or biogenesis;cellular component organization or biogenesis at cellular level;cellular process;filopodium assembly;microspike assembly	binding;cation binding;enzyme regulator activity;GTPase regulator activity;guanyl-nucleotide exchange factor activity;ion binding;metal ion binding;nucleoside-triphosphatase regulator activity;Ras guanyl-nucleotide exchange factor activity;Rho guanyl-nucleotide exchange factor activity;small GTPase regulator activity	cell part;cytoplasm;cytoskeleton;intracellular non-membrane-bounded organelle;intracellular organelle;intracellular part;non-membrane-bounded organelle;organelle	Regulation of actin cytoskeleton	FYVE;PH;RhoGEF	4	4	4	11.7	11.7	11.7	80.665	0	13.311	121260000	6	1.7173	0.00949518	0.833406		2.60797	1.73891	0.0173617	-1.79283	+	-3.17199		Q3TNB8;O88842;A0A0R4J1D9;O88842-2	Q3TNB8;O88842;A0A0R4J1D9;O88842-2	FYVE, RhoGEF and PH domain-containing protein 3	Fgd3
27.7432	27.824	27.8599	27.4138	27.3841	27.3146	26.1062	26.1924	26.0509	27.9055	27.9525	27.9076	+	CANX_CTRL	+	FAM_WT	behavior;biological regulation;calcium ion homeostasis;calcium ion transport;calcium ion transport into cytosol;cation homeostasis;cation transport;cellular calcium ion homeostasis;cellular cation homeostasis;cellular chemical homeostasis;cellular divalent inorganic cation homeostasis;cellular homeostasis;cellular ion homeostasis;cellular metal ion homeostasis;cellular process;cellular response t…	alcohol binding;binding;calcium channel activity;calcium-release channel activity;cation channel activity;cation transmembrane transporter activity;channel activity;gated channel activity;inositol 1,4,5 trisphosphate binding;inositol 1,4,5-trisphosphate-sensitive calcium-release channel activity;intracellular ligand-gated calcium channel activity;intracellular ligand-gated ion channel activity;io…	cell part;cytoplasm;cytoplasmic part;endoplasmic reticulum membrane;endoplasmic reticulum part;integral to membrane;integral to plasma membrane;intracellular membrane-bounded organelle;intracellular non-membrane-bounded organelle;intracellular organelle;intracellular organelle part;intracellular part;intrinsic to membrane;intrinsic to plasma membrane;macromolecular complex;membrane;membrane part;…	Alzheimer's disease;Calcium signaling pathway;Gap junction;Gastric acid secretion;GnRH signaling pathway;Long-term depression;Long-term potentiation;Oocyte meiosis;Pancreatic secretion;Phosphatidylinositol signaling system;Salivary secretion;Taste transduction;Vascular smooth muscle contraction	Ins145_P3_rec;Ion_trans;MIR;RIH_assoc;RYDR_ITPR	41	41	39	21.2	21.2	20.2	304.27	0	179.11	2609200000	133	3.19387	0.00490821	0.438208		3.01553	5.6791	0	-1.80542	+	-12.5443		P70227	P70227	Inositol 1,4,5-trisphosphate receptor type 3	Itpr3
25.2813	25.2594	24.9248	24.6456	24.6653	25.305	21.5831	22.195	22.6455	23.6372	24.2482	24.0539			+	FAM_WT	establishment of localization;establishment of protein localization;protein transport;transport		cell part;cytoplasmic part;endosomal part;endosome membrane;integral to membrane;intracellular organelle part;intracellular part;intrinsic to membrane;membrane;membrane part;organelle membrane;organelle part		PRA1	3	3	3	21.9	21.9	21.9	19.478	0	15.259	374650000	18	0.504861	0.356884	0.283208		0.819974	2.1722	0.00583333	-1.83858	+	-4.02544		Q9JIG8	Q9JIG8	PRA1 family protein 2	Praf2
27.881	27.7431	28.1233	27.0357	26.6516	27.4577	24.3726	24.9563	24.3764	26.2625	26.7811	26.2253	+	CANX_CTRL	+	FAM_WT	biological regulation;cell activation;cellular component organization;cellular component organization or biogenesis;cellular membrane organization;cellular process;cellular response to chemical stimulus;cellular response to hypoxia;cellular response to oxygen levels;cellular response to stimulus;cellular response to stress;DNA damage response, signal transduction by p53 class mediator;immune syst…	binding;cadherin binding;cell adhesion molecule binding;cytoskeletal protein binding;enzyme binding;gamma-tubulin binding;GTPase binding;microtubule binding;protein binding;Rab GTPase binding;Ras GTPase binding;small GTPase binding;tubulin binding	adherens junction;anchoring junction;cell junction;cell part;cell-cell adherens junction;cell-cell junction;centrosome;cytoplasm;cytoplasmic part;cytoskeletal part;cytoskeleton;cytosol;endosomal part;endosome membrane;extracellular membrane-bounded organelle;extracellular organelle;extracellular region part;extracellular vesicular exosome;intracellular membrane-bounded organelle;intracellular non…		Ndr	11	11	10	35.8	35.8	34	43.008	0	31.715	1816600000	59	1.5493	0.0134649	0.867477		2.42342	2.66374	0.00116505	-1.85452	+	-5.09228		Q545R3;Q62433;E9Q514;E9Q5I8;E9Q3F9;E9PVF3;E9Q0J8;E9PZC7;E9Q7G8;E9Q147;E9Q7V2;F6VLR8	Q545R3;Q62433	Protein NDRG1	Ndrg1
23.9373	23.8184	23.9758	23.4767	21.6724	21.6173	23.6415	21.7036	22.1883	24.1282	24.7189	24.2609	+	CANX_CTRL	+	FAM_WT	anatomical structure development;anatomical structure formation involved in morphogenesis;anatomical structure morphogenesis;ATP-dependent chromatin remodeling;biological regulation;biosynthetic process;cardiac chamber formation;cardiac right ventricle formation;cardiac ventricle formation;cell differentiation;cellular biosynthetic process;cellular component disassembly;cellular component disasse…	binding;core promoter proximal region DNA binding;core promoter proximal region sequence-specific DNA binding;DNA binding;enhancer binding;enhancer sequence-specific DNA binding;hormone receptor binding;ligand-dependent nuclear receptor binding;ligand-dependent nuclear receptor transcription coactivator activity;nuclear hormone receptor binding;nucleic acid binding;protein binding;protein binding…	cell part;chromatin;chromatin remodeling complex;chromosomal part;cytoplasm;intracellular membrane-bounded organelle;intracellular organelle;intracellular organelle part;intracellular part;macromolecular complex;membrane-bounded organelle;nBAF complex;npBAF complex;nuclear chromatin;nuclear chromosome part;nuclear part;nucleoplasm;nucleus;organelle;organelle part;protein complex;SWI/SNF complex;S…		SWIB	6	4	4	20.5	14.9	14.9	55.373	0	3.904	180610000	8	1.26746	0.0166972	1.65504		2.32232	1.42015	0.0333803	-1.85818	+	-2.6204		Q99JR8-2;Q99JR8;G3UXC0;A0A0G2JG60;Q6P9Z1	Q99JR8-2;Q99JR8;G3UXC0;A0A0G2JG60;Q6P9Z1	SWI/SNF-related matrix-associated actin-dependent regulator of chromatin subfamily D member 2;SWI/SNF-related matrix-associated actin-dependent regulator of chromatin subfamily D member 3	Smarcd2;Smarcd3
23.4561	21.7756	23.6346	23.9263	22.6236	23.0713	22.2979	22.0796	23.1491	24.1578	24.315	24.6313			+	FAM_WT	biological regulation;biosynthetic process;cellular biosynthetic process;cellular macromolecule biosynthetic process;cellular macromolecule metabolic process;cellular metabolic process;cellular nitrogen compound metabolic process;cellular process;macromolecule biosynthetic process;macromolecule metabolic process;metabolic process;nitrogen compound metabolic process;nucleic acid metabolic process;…		cell part;cytoplasm;intracellular membrane-bounded organelle;intracellular organelle;intracellular part;membrane-bounded organelle;nucleus;organelle		SAM_1	4	4	4	11.6	11.6	11.6	74.993	0	15.376	177420000	12	-4.34294e-08	1	0		0	2.19816	0.00597561	-1.85918	+	-4.08841		G5E8A7;Q80XS6	G5E8A7;Q80XS6	Protein Smaug homolog 2	Samd4b
29.2026	29.0636	29.1847	28.6534	28.223	28.5919	27.1469	26.9994	27.3472	29.1146	28.8949	29.0617	+	CANX_CTRL	+	FAM_WT	biological regulation;cell proliferation;macromolecule metabolic process;metabolic process;negative regulation of biological process;negative regulation of catalytic activity;negative regulation of cellular metabolic process;negative regulation of cellular process;negative regulation of cellular protein metabolic process;negative regulation of kinase activity;negative regulation of macromolecule …	binding;enzyme binding;kinase binding;phosphatase binding;protein binding;protein kinase binding;protein phosphatase binding	cell part;cytoplasm;cytoplasmic part;cytoskeleton;extracellular membrane-bounded organelle;extracellular organelle;extracellular region part;extracellular vesicular exosome;intracellular membrane-bounded organelle;intracellular non-membrane-bounded organelle;intracellular organelle;intracellular part;macromolecular complex;membrane;membrane-bounded organelle;membrane-bounded vesicle;non-membrane-…		MVP_shoulder;Vault	43	43	43	70.2	70.2	70.2	95.923	0	224.86	5737600000	234	2.02356	0.00826033	0.660854		2.73858	3.9859	0	-1.85925	+	-8.42816		Q9EQK5;E9Q3X0;D3Z2N7	Q9EQK5;E9Q3X0	Major vault protein	Mvp
24.7482	24.9502	23.6493	23.8705	24.4033	24.3841	21.6897	23.0789	23.6586	24.2167	24.7768	25.035			+	FAM_WT	anatomical structure development;anatomical structure homeostasis;biological regulation;biosynthetic process;brain development;cell differentiation;cell proliferation;cellular biosynthetic process;cellular component organization;cellular component organization at cellular level;cellular component organization or biogenesis;cellular component organization or biogenesis at cellular level;cellular d…	5'-deoxyribose-5-phosphate lyase activity;adenyl nucleotide binding;adenyl ribonucleotide binding;ATP binding;ATPase activity;ATPase activity, coupled;ATP-dependent DNA helicase activity;ATP-dependent helicase activity;binding;carbon-oxygen lyase activity;catalytic activity;damaged DNA binding;DNA binding;DNA helicase activity;DNA-dependent ATPase activity;double-stranded DNA binding;double-stran…	cell part;chromosomal part;chromosome, telomeric region;cytoplasm;intracellular membrane-bounded organelle;intracellular non-membrane-bounded organelle;intracellular organelle;intracellular organelle part;intracellular part;Ku70:Ku80 complex;macromolecular complex;membrane;membrane-bounded organelle;nonhomologous end joining complex;non-membrane-bounded organelle;nuclear chromosome part;nuclear c…	Non-homologous end-joining	Ku;Ku_C;Ku_N;Ku_PK_bind	5	5	5	11.1	11.1	11.1	83.056	0	56.114	306400000	17	0.201329	0.709001	0.229953		0.425649	1.37865	0.0380313	-1.8671	+	-2.55022		P27641	P27641	X-ray repair cross-complementing protein 5	Xrcc5
25.8861	25.85	26.3422	26.1334	26.1286	26.0383	25.3216	25.5628	26.1062	27.4039	27.6094	27.6634			+	FAM_WT	cellular component assembly;cellular component assembly at cellular level;cellular component organization;cellular component organization at cellular level;cellular component organization or biogenesis;cellular component organization or biogenesis at cellular level;cellular macromolecular complex assembly;cellular macromolecular complex subunit organization;cellular process;cellular protein compl…	binding;catalytic activity;GTP binding;GTPase activity;guanyl nucleotide binding;guanyl ribonucleotide binding;hydrolase activity;hydrolase activity, acting on acid anhydrides;hydrolase activity, acting on acid anhydrides, in phosphorus-containing anhydrides;nucleoside-triphosphatase activity;nucleotide binding;purine nucleotide binding;purine ribonucleoside triphosphate binding;purine ribonucleo…	cell part;cytoplasm;cytoskeletal part;extracellular membrane-bounded organelle;extracellular organelle;extracellular region part;extracellular vesicular exosome;intracellular organelle part;intracellular part;macromolecular complex;membrane-bounded organelle;membrane-bounded vesicle;microtubule;organelle;organelle part;protein complex;vesicle	Gap junction;Pathogenic Escherichia coli infection;Phagosome	Tubulin;Tubulin_C	40	10	10	70	26.4	26.4	52.793	0	92.207	1428700000	44	0.173789	0.819447	-0.0740439		-0.283269	2.82189	0.00131868	-1.89537	+	-5.49155		A0A0A0MQA5;P68368;A0A087WQS4;A0A087WRB4;A0A087WSB0;A0A087WSL5;Q3UX10;A0A087WS35	A0A0A0MQA5;P68368	Tubulin alpha-4A chain	Tuba4a
25.4657	26.7344	25.7307	26.4822	27.5237	26.8935	23.0281	23.7341	23.5189	25.5977	26.0323	24.4744			+	FAM_WT	aging;biological regulation;developmental process;metabolic process;negative regulation of catalytic activity;negative regulation of molecular function;oxidation-reduction process;positive regulation of apoptosis;positive regulation of biological process;positive regulation of cell death;positive regulation of cellular process;positive regulation of neuron apoptosis;positive regulation of program…	antioxidant activity;binding;catalytic activity;identical protein binding;NAD(P)H dehydrogenase (quinone) activity;oxidoreductase activity;oxidoreductase activity, acting on NADH or NADPH;oxidoreductase activity, acting on NADH or NADPH, quinone or similar compound as acceptor;oxidoreductase activity, acting on superoxide radicals as acceptor;protein binding;superoxide dismutase activity	cell body;cell part;cytoplasm;cytoplasmic part;cytosol;extracellular membrane-bounded organelle;extracellular organelle;extracellular region part;extracellular vesicular exosome;intracellular part;membrane-bounded organelle;membrane-bounded vesicle;neuronal cell body;organelle;vesicle		Flavodoxin_2	12	12	12	39.4	39.4	39.4	30.959	0	26.905	1029200000	49	0.942855	0.0565617	-0.989556		-1.67455	1.72394	0.0179341	-1.9411	+	-3.18736		Q542Y0;Q64669	Q542Y0;Q64669	NAD(P)H dehydrogenase [quinone] 1	Nqo1
23.4264	22.5268	22.8406	23.3673	24.1244	23.3329	22.2493	21.3932	22.7663	23.7617	24.0502	24.4592			+	FAM_WT	autophagic vacuole assembly;autophagy;biological regulation;catabolic process;cell communication;cellular catabolic process;cellular component assembly;cellular component assembly at cellular level;cellular component organization;cellular component organization at cellular level;cellular component organization or biogenesis;cellular component organization or biogenesis at cellular level;cellular …	catalytic activity;cysteine-type endopeptidase activity;cysteine-type peptidase activity;endopeptidase activity;hydrolase activity;peptidase activity;peptidase activity, acting on L-amino acid peptides	cell part;cytoplasm;cytoplasmic part;cytosol;intracellular part	Regulation of autophagy	Peptidase_C54	4	4	4	17	17	17	44.403	0	11.144	138950000	12	-4.34294e-08	1	0		0	1.91719	0.0105455	-1.95413	+	-3.56194		A0A0R4J065;Q8BGE6;A0A087WNY2;A0A087WRT0;D3YZP6;A0A087WNR6	A0A0R4J065;Q8BGE6;A0A087WNY2;A0A087WRT0;D3YZP6	Cysteine protease ATG4B	Atg4b
24.4639	24.5097	24.6963	24.5773	24.8926	24.5678	22.6349	23.8348	22.9724	24.9998	25.21	25.095			+	FAM_WT	actin cytoskeleton organization;actin filament organization;actin filament-based process;biological adhesion;biological regulation;cell adhesion;cell-substrate adhesion;cellular component organization;cellular component organization at cellular level;cellular component organization or biogenesis;cellular component organization or biogenesis at cellular level;cellular process;cytoskeleton organiza…	binding;cytoskeletal protein binding;protein binding;transcription factor binding;vinculin binding	adherens junction;anchoring junction;cell junction;cell part;cell-substrate adherens junction;cell-substrate junction;cytoplasm;cytoskeleton;focal adhesion;intracellular membrane-bounded organelle;intracellular non-membrane-bounded organelle;intracellular organelle;intracellular part;membrane-bounded organelle;non-membrane-bounded organelle;nucleus;organelle		SH3_1;SH3_9;Sorb	6	6	6	11.3	11.3	11.3	82.348	0	14.726	320830000	19	0.405623	0.612571	-0.122635		-0.537372	2.24261	0.00578378	-1.95424	+	-4.22642		Q9R1Z8	Q9R1Z8	Vinexin	Sorbs3
22.5577	25.447	24.4317	23.0701	24.2642	22.7202	24.5483	25.4361	25.6169	26.7562	27.6992	27.0112			+	FAM_WT		actin binding;actin filament binding;binding;calcium ion binding;cation binding;cytoskeletal protein binding;ion binding;metal ion binding;protein binding	actin cytoskeleton;actin filament;adherens junction;anchoring junction;cell junction;cell part;cell projection membrane;cell projection part;cell-substrate adherens junction;cell-substrate junction;cytoplasm;cytoskeletal part;cytoskeleton;extracellular membrane-bounded organelle;extracellular organelle;extracellular region part;extracellular vesicular exosome;focal adhesion;intracellular non-memb…			5	5	5	58.8	58.8	58.8	15.311	0	25.067	836210000	17	-4.34294e-08	1	0		0	1.96724	0.00849505	-1.9551	+	-3.66115		A0A0A6YWH2;Q9EQX4	A0A0A6YWH2;Q9EQX4	Allograft inflammatory factor 1-like	Aif1l
31.3864	31.7291	32.4476	31.848	32.5931	32.6769	32.741	32.9274	32.4717	34.5494	34.811	34.8162			+	FAM_WT	anatomical structure development;astrocyte development;astrocyte differentiation;Bergmann glial cell differentiation;biological regulation;cell development;cell differentiation;cellular component organization;cellular component organization at cellular level;cellular component organization or biogenesis;cellular component organization or biogenesis at cellular level;cellular developmental process…	binding;double-stranded RNA binding;glycoprotein binding;identical protein binding;nucleic acid binding;protein binding;protein C-terminus binding;RNA binding;scaffold protein binding;structural constituent of cytoskeleton;structural constituent of eye lens;structural molecule activity	adherens junction;anchoring junction;cell junction;cell leading edge;cell part;cell projection;cell-substrate adherens junction;cell-substrate junction;cytoplasm;cytoplasmic part;cytoskeletal part;cytoskeleton;cytosol;extracellular membrane-bounded organelle;extracellular organelle;extracellular region part;extracellular vesicular exosome;focal adhesion;intermediate filament;intermediate filament…		Filament;Filament_head	79	79	76	96.1	96.1	94.2	53.687	0	323.31	169140000000	1121	0.562694	0.233378	-0.518297		-1.01848	3.64968	0	-2.01214	+	-7.77147		Q5FWJ3;P20152;A0A0A6YWC8;A2AKJ2;Q3V1K9;P31001;G5E846;G3X981;P15331-3;P15331;P15331-2;D3YZ35;CON__Q9NSB2;CON__Q6ISB0;A0A0R4J036;P46660;P08553;E9Q1Y9;CON__Q61726;CON__O43790;B2RTB6;CON__Q6NT21;CON__P78385;CON__Q14533;CON__P78386;CON__Q8N1N4-2;CON__Q7RTT2;Q9ERE2;P97861;Q6IMF0;Q9Z2T6;P08551;Q99M73;P19246	Q5FWJ3;P20152;A0A0A6YWC8	Vimentin	Vim
21.8545	23.0063	22.333	22.49	23.6619	22.5446	21.8205	21.9257	23.2853	24.7616	23.9943	24.6146			+	FAM_WT	actin crosslink formation;actin cytoskeleton organization;actin filament bundle assembly;actin filament organization;actin filament-based process;biological regulation;cell surface receptor linked signaling pathway;cellular component assembly;cellular component assembly at cellular level;cellular component organization;cellular component organization at cellular level;cellular component organizat…	binding;binding, bridging;cytoskeletal adaptor activity;cytoskeletal protein binding;proline-rich region binding;protein binding;protein binding, bridging	actin cytoskeleton;cell part;cytoplasm;cytoplasmic part;cytoskeleton;cytosol;extracellular membrane-bounded organelle;extracellular organelle;extracellular region part;extracellular vesicular exosome;intracellular non-membrane-bounded organelle;intracellular organelle;intracellular organelle part;intracellular part;membrane;membrane-bounded organelle;membrane-bounded vesicle;non-membrane-bounded …		IMD;SH3_9	4	4	3	13.6	13.6	11.9	57.187	0	19.341	78661000	6	-4.34294e-08	1	0		0	1.79563	0.0155126	-2.11304	+	-3.36972		Q9DBJ3	Q9DBJ3	Brain-specific angiogenesis inhibitor 1-associated protein 2-like protein 1	Baiap2l1
21.5246	22.3724	22.1936	22.5219	21.3672	21.8678	23.136	23.2331	22.4225	24.8195	25.0288	25.3017			+	FAM_WT	cellular component organization;cellular component organization at cellular level;cellular component organization or biogenesis;cellular component organization or biogenesis at cellular level;cellular process;cytoskeleton organization;organelle organization	actin binding;binding;cytoskeletal protein binding;protein binding	cell part;cytoplasmic part;cytoskeleton;cytosol;intracellular non-membrane-bounded organelle;intracellular organelle;intracellular part;membrane;non-membrane-bounded organelle;organelle		FCH	5	5	5	20.1	20.1	20.1	38.948	0	7.1846	157770000	7	-4.34294e-08	1	0		0	2.72269	0.00129032	-2.11943	+	-5.41767		Q99M15	Q99M15	Proline-serine-threonine phosphatase-interacting protein 2	Pstpip2
25.3073	25.5334	25.6055	26.1395	26.3431	26.2105	22.5387	22.0571	21.92	24.4258	23.8095	24.6478	+	CANX_CTRL	+	FAM_WT	biological regulation;regulation of biological process;regulation of cellular metabolic process;regulation of cellular process;regulation of generation of precursor metabolites and energy;regulation of metabolic process;regulation of oxidative phosphorylation;regulation of phosphate metabolic process;regulation of phosphorus metabolic process;regulation of phosphorylation	catalytic activity;cation transmembrane transporter activity;cytochrome-c oxidase activity;heme-copper terminal oxidase activity;hydrogen ion transmembrane transporter activity;inorganic cation transmembrane transporter activity;ion transmembrane transporter activity;monovalent inorganic cation transmembrane transporter activity;oxidoreductase activity;oxidoreductase activity, acting on a heme gr…	cell part;cytoplasmic part;intracellular membrane-bounded organelle;intracellular organelle;intracellular organelle part;intracellular part;membrane part;membrane-bounded organelle;mitochondrial membrane part;mitochondrial part;mitochondrial respiratory chain;mitochondrion;organelle;organelle part;respiratory chain	Alzheimer's disease;Cardiac muscle contraction;Huntington's disease;Oxidative phosphorylation;Parkinson's disease	COX7a	4	4	4	56.8	56.8	56.8	12.399	0	18.894	552480000	25	2.64646	0.0018546	-0.748924		-3.60361	2.60664	0.00121212	-2.12246	+	-5.13703		Q3UDK5;E9PZS8;Q61387	Q3UDK5;E9PZS8;Q61387	Cytochrome c oxidase subunit 7A-related protein, mitochondrial	Cox7a2l
23.1086	22.829	22.5981	23.02	23.1331	23.4855	22.3112	23.1681	22.5988	24.4835	24.9857	25.0836			+	FAM_WT					Crystall;Ricin_B_lectin	6	6	6	6	6	6	184.73	0	21.469	121470000	8	-4.34294e-08	1	0		0	2.63473	0.00123711	-2.15823	+	-5.22599		E9PVP1;A0A0G2JG52	E9PVP1;A0A0G2JG52		Aim1
23.2274	23.6227	23.0392	22.3904	23.3741	23.7389	22.3746	22.5088	22.9078	25.4762	24.4553	24.4342			+	FAM_WT	anatomical structure development;biomineral tissue development;developmental process;tissue development				DUF1669	5	5	5	6.5	6.5	6.5	131.11	0	9.5651	148920000	7	-4.34294e-08	1	0		0	2.35093	0.00301587	-2.19153	+	-4.57217		Q148V8	Q148V8	Protein FAM83H	Fam83h
24.0047	24.0245	24.1341	24.0825	23.8219	24.0056	23.8527	24.0257	24.2167	26.2449	26.3679	26.0987			+	FAM_WT	biological regulation;cellular component organization;cellular component organization at cellular level;cellular component organization or biogenesis;cellular component organization or biogenesis at cellular level;cellular macromolecule metabolic process;cellular metabolic process;cellular process;cellular protein metabolic process;chromatin modification;chromatin organization;chromosome organiza…	binding;cation binding;cytokine binding;DNA binding;growth factor binding;interleukin-1 binding;ion binding;metal ion binding;NACHT domain binding;nucleic acid binding;protein binding;protein domain specific binding;transition metal ion binding;zinc ion binding	cell part;cytoplasm;intracellular organelle part;intracellular part;nuclear body;nuclear part;nucleoplasm part;organelle part;PML body		PRY;SPRY;zf-B_box	10	10	10	27	27	27	62.9	0	15.139	457190000	16	0.411563	0.687313	0.0844021		0.450989	4.14	0	-2.20546	+	-9.5572		Q5SVT2;Q99PP9;Q5SVT1;Q99PP9-3;Q99PP9-2	Q5SVT2;Q99PP9;Q5SVT1;Q99PP9-3;Q99PP9-2	Tripartite motif-containing protein 16	Trim16
29.93	30.4226	30.112	30.3543	30.6342	30.7119	28.3988	28.4703	28.3892	30.7774	30.6824	30.5358			+	FAM_WT	anatomical structure development;biological regulation;cell chemotaxis;cell differentiation;cell migration;cell motility;cellular component movement;cellular component organization;cellular component organization at cellular level;cellular component organization or biogenesis;cellular component organization or biogenesis at cellular level;cellular developmental process;cellular macromolecule meta…	binding;carbohydrate binding;chemoattractant activity;extracellular matrix binding;IgE binding;immunoglobulin binding;laminin binding;protein binding;protein complex binding	cell part;cell surface;cytoplasm;cytoplasmic part;external side of plasma membrane;extracellular matrix;extracellular membrane-bounded organelle;extracellular organelle;extracellular region part;extracellular space;extracellular vesicular exosome;immunological synapse;intracellular membrane-bounded organelle;intracellular organelle;intracellular organelle part;intracellular part;macromolecular co…		Gal-bind_lectin	19	19	19	45.1	45.1	45.1	27.414	0	84.612	18093000000	237	1.07441	0.0892431	-0.411923		-1.47002	5.13513	0	-2.24577	+	-12.8483		Q8C253;P16110	Q8C253;P16110	Galectin;Galectin-3	Lgals3
24.6192	25.301	24.8171	24.2066	24.176	25.2393	22.2062	23.959	24.3813	25.5408	26.0318	26.0126			+	FAM_WT	anatomical structure formation involved in morphogenesis;axon guidance;biological regulation;cell projection assembly;cell projection organization;cellular component assembly;cellular component assembly at cellular level;cellular component assembly involved in morphogenesis;cellular component organization;cellular component organization at cellular level;cellular component organization or biogene…	actin binding;binding;cation binding;cytoskeletal protein binding;ion binding;metal ion binding;protein binding;transition metal ion binding;zinc ion binding	actin cytoskeleton;actin filament bundle;actomyosin;cell part;cell projection;cytoplasm;cytoskeletal part;cytoskeleton;intracellular non-membrane-bounded organelle;intracellular organelle;intracellular organelle part;intracellular part;lamellipodium;non-membrane-bounded organelle;organelle;organelle part;stress fiber	Axon guidance	LIM;VHP	8	8	8	19.2	19.2	19.2	75.292	0	16.606	480530000	19	0.387967	0.424834	0.371854		0.738002	1.57428	0.0212554	-2.34626	+	-2.98892		E9Q9C7;E9Q9C4;E9Q9C0;E9Q9C1;Q8K4G5-4;Q8K4G5-2;E9Q9C2;E9QK41;Q8K4G5;E9Q9Q7;E9Q9D1;E9Q9D2;E9Q030;Q8K4G5-5;Q8K4G5-3;F6YHE5	E9Q9C7;E9Q9C4;E9Q9C0;E9Q9C1;Q8K4G5-4;Q8K4G5-2;E9Q9C2;E9QK41;Q8K4G5;E9Q9Q7;E9Q9D1;E9Q9D2;E9Q030;Q8K4G5-5;Q8K4G5-3	Actin-binding LIM protein 1	Ablim1
24.8181	24.3384	24.5642	24.1428	24.3604	24.8027	21.8593	22.7489	21.4779	24.3202	24.4358	24.3976			+	FAM_WT	anatomical structure development;biological regulation;cell surface receptor linked signaling pathway;cellular process;cellular response to stimulus;developmental process;G-protein coupled receptor protein signaling pathway;metabolic process;regulation of biological process;regulation of cellular process;response to stimulus;signal transduction;substantia nigra development	binding;catalytic activity;GTPase activity;hydrolase activity;hydrolase activity, acting on acid anhydrides;hydrolase activity, acting on acid anhydrides, in phosphorus-containing anhydrides;molecular transducer activity;nucleoside-triphosphatase activity;protein binding;protein complex binding;pyrophosphatase activity;signal transducer activity	cell part;cytoplasmic part;extracellular membrane-bounded organelle;extracellular organelle;extracellular region part;extracellular vesicular exosome;extrinsic to internal side of plasma membrane;extrinsic to membrane;extrinsic to plasma membrane;heterotrimeric G-protein complex;intracellular organelle part;intracellular part;lysosomal membrane;macromolecular complex;membrane;membrane part;membra…	Chemokine signaling pathway	WD40	12	4	4	48.2	19.4	19.4	37.379	0	10.607	266470000	9	0.226855	0.723138	0.138297		0.40854	2.47113	0.00111111	-2.35581	+	-4.92748		P29387;A0A0A6YVN9	P29387	Guanine nucleotide-binding protein subunit beta-4	Gnb4
29.2356	28.8641	29.4182	28.8423	28.4914	28.483	24.8381	25.6879	26.0992	28.2704	27.8875	27.9054	+	CANX_CTRL	+	FAM_WT	establishment of localization;transport		cell part;cytoplasm;cytoplasmic part;endosomal part;endosome membrane;intracellular membrane-bounded organelle;intracellular organelle;intracellular organelle part;intracellular part;lipid particle;membrane;membrane-bounded organelle;organelle;organelle membrane;organelle part		Perilipin	27	27	27	82.8	82.8	82.8	47.262	0	323.31	4733600000	130	1.31785	0.039397	0.567049		1.88088	2.4963	0.00115385	-2.47935	+	-5.04214		Q9DBG5	Q9DBG5	Perilipin-3	Plin3
23.3637	22.927	22.9432	23.4153	23.694	22.8193	22.1142	22.4499	23.0715	24.007	25.951	25.5612			+	FAM_WT		catalytic activity;hydrolase activity;hydrolase activity, acting on acid anhydrides;hydrolase activity, acting on acid anhydrides, in phosphorus-containing anhydrides;motor activity;nucleoside-triphosphatase activity;pyrophosphatase activity	actin cytoskeleton;apical junction complex;cell junction;cell part;cell-cell junction;cytoskeletal part;cytoskeleton;intracellular non-membrane-bounded organelle;intracellular organelle;intracellular organelle part;intracellular part;macromolecular complex;myosin complex;non-membrane-bounded organelle;occluding junction;organelle;organelle part;protein complex;tight junction		Myosin_tail_1	8	8	8	11.2	11.2	11.2	148.17	0	14.817	228980000	12	0.322137	0.563043	-0.231564		-0.586322	1.79304	0.0127162	-2.62787	+	-3.47299		B2RSU6;Q6AW69-5;Q6AW69-4;Q6AW69;D3Z3H4;Q6AW69-3	B2RSU6;Q6AW69-5;Q6AW69-4;Q6AW69;D3Z3H4;Q6AW69-3	Cingulin-like protein 1	Cgnl1
21.8193	23.4374	22.9811	22.874	23.1702	22.9191	22.3625	22.1625	22.8511	25.3768	25.0968	24.8806			+	FAM_WT	aging;anatomical structure development;apoptosis;apoptosis involved in morphogenesis;biological regulation;camera-type eye development;cell death;cellular component assembly;cellular component assembly at cellular level;cellular component organization;cellular component organization at cellular level;cellular component organization or biogenesis;cellular component organization or biogenesis at ce…	binding;cation binding;identical protein binding;ion binding;metal ion binding;protein binding;protein dimerization activity;protein homodimerization activity;structural constituent of eye lens;structural molecule activity;unfolded protein binding	actin filament bundle;cell part;cell surface;contractile fiber;contractile fiber part;cytoplasm;cytoplasmic part;cytoskeletal part;cytoskeleton;cytosol;extracellular membrane-bounded organelle;extracellular organelle;extracellular region part;extracellular vesicular exosome;Golgi apparatus;intracellular membrane-bounded organelle;intracellular non-membrane-bounded organelle;intracellular organell…	Protein processing in endoplasmic reticulum	Crystallin;HSP20	5	5	5	30.9	30.9	30.9	20.069	0	8.5064	118770000	12	-4.34294e-08	1	0		0	3.35498	0	-2.65934	+	-7.60016		Q52L78;P23927	Q52L78;P23927	Alpha-crystallin B chain	Cryab
23.7262	24.0942	22.4171	21.7855	24.8539	24.602	23.3931	24.3692	24.9395	26.919	27.9923	25.8644			+	FAM_WT	anatomical structure development;anion homeostasis;biological regulation;cellular anion homeostasis;cellular chemical homeostasis;cellular chloride ion homeostasis;cellular homeostasis;cellular ion homeostasis;cellular monovalent inorganic anion homeostasis;cellular process;chemical homeostasis;chloride ion homeostasis;developmental process;homeostatic process;ion homeostasis;monovalent inorganic…	adenyl nucleotide binding;adenyl ribonucleotide binding;ATP binding;binding;catalytic activity;creatine kinase activity;kinase activity;nucleotide binding;phosphotransferase activity, nitrogenous group as acceptor;purine nucleotide binding;purine ribonucleoside triphosphate binding;purine ribonucleotide binding;ribonucleotide binding;transferase activity;transferase activity, transferring phospho…	cell part;cytoplasmic part;extracellular membrane-bounded organelle;extracellular organelle;extracellular region part;extracellular vesicular exosome;intracellular membrane-bounded organelle;intracellular organelle;intracellular part;membrane-bounded organelle;membrane-bounded vesicle;mitochondrion;myelin sheath;organelle;vesicle	Arginine and proline metabolism	ATP-gua_Ptrans;ATP-gua_PtransN	10	10	10	50.4	50.4	50.4	42.713	0	58.919	781270000	26	0.109263	0.823867	-0.334645		-0.277166	1.61573	0.0179661	-2.69129	+	-3.12086		Q04447	Q04447	Creatine kinase B-type	Ckb
22.6677	24.3113	22.4603	24.4874	24.4916	24.2413	22.2885	22.8957	22.2455	25.387	25.1708	25.2908	+	CANX_CTRL	+	FAM_WT	anatomical structure formation involved in morphogenesis;biological regulation;catabolic process;cell differentiation;cellular catabolic process;cellular component assembly;cellular component assembly at cellular level;cellular component assembly involved in morphogenesis;cellular component organization;cellular component organization at cellular level;cellular component organization or biogenesi…	binding;cation binding;copper ion binding;extracellular matrix binding;fibroblast growth factor binding;growth factor binding;ion binding;laminin binding;metal ion binding;protein binding;transition metal ion binding	anchored to membrane;cell part;cytoplasmic part;endosome;extracellular matrix;extracellular membrane-bounded organelle;extracellular organelle;extracellular region part;extracellular space;extracellular vesicular exosome;Golgi apparatus part;Golgi lumen;intracellular membrane-bounded organelle;intracellular organelle;intracellular organelle lumen;intracellular organelle part;intracellular part;in…		Glypican	7	7	7	24.8	24.8	24.8	61.359	0	17.499	276670000	13	0.999797	0.0435995	-1.26033		-1.82311	3.66976	0	-2.80633	+	-8.79623		Q3U379;Q9QZF2	Q3U379;Q9QZF2	Glypican-1;Secreted glypican-1	Gpc1
23.431	24.0695	23.093	23.1211	23.0611	22.4165	22.125	22.9823	22.4153	25.6376	25.2667	25.2173			+	FAM_WT	biological regulation;regulation of biological process;regulation of multicellular organismal process;regulation of muscle contraction;regulation of muscle system process;regulation of system process	binding;identical protein binding;protein binding;protein dimerization activity;protein homodimerization activity;structural constituent of eye lens;structural molecule activity	cell part;cytoplasm;intracellular membrane-bounded organelle;intracellular organelle;intracellular part;membrane-bounded organelle;nucleus;organelle		Crystallin;HSP20	3	3	3	21	21	21	17.521	0	5.6622	206880000	15	0.847237	0.0948521	0.664918		1.43157	3.26249	0	-2.86631	+	-7.45359		Q5EBG6	Q5EBG6	Heat shock protein beta-6	Hspb6
27.2995	27.6041	27.7555	28.023	28.1236	28.2058	21.2493	20.7825	22.2639	24.6074	24.8934	23.6443	+	CANX_CTRL	+	FAM_WT	cellular component maintenance;cellular component organization;cellular component organization at cellular level;cellular component organization or biogenesis;cellular component organization or biogenesis at cellular level;cellular process;cytoskeleton organization;microtubule cytoskeleton organization;microtubule-based process;multicellular organismal process;neurological system process;organell…	binding;cytoskeletal protein binding;microtubule binding;protein binding;tubulin binding	cell part;cell projection;cilium;cytoplasmic part;cytoskeletal part;cytosol;intracellular organelle part;intracellular part;macromolecular complex;microtubule;nonmotile primary cilium;organelle part;photoreceptor outer segment;primary cilium;protein complex			35	35	35	16.4	16.4	16.4	325.88	0	84.812	1888700000	98	1.76156	0.017105	-0.564413		-2.3117	2.15724	0.00446043	-2.94979	+	-4.35123		A2ARP8;Q9QYR6;Q9QYR6-2	A2ARP8;Q9QYR6;Q9QYR6-2	Microtubule-associated protein 1A;MAP1A heavy chain;MAP1 light chain LC2	Map1a
22.8958	22.128	23.7901	23.4973	22.1955	22.6332	23.3602	23.8851	23.7139	26.5428	26.8967	26.6964			+	FAM_WT		G-protein coupled receptor activity;molecular transducer activity;receptor activity;signal transducer activity;signaling receptor activity;transmembrane signaling receptor activity	cell part;extracellular membrane-bounded organelle;extracellular organelle;extracellular region part;extracellular vesicular exosome;integral to membrane;intracellular membrane-bounded organelle;intracellular organelle;intracellular part;intrinsic to membrane;membrane;membrane part;membrane-bounded organelle;membrane-bounded vesicle;organelle;plasma membrane;vesicle		7tm_3	4	4	4	16.3	16.3	16.3	40.095	0	45.839	429650000	11	-4.34294e-08	1	0		0	4.10208	0	-3.05888	+	-10.7173		G5E8C3;Q8BHL4	G5E8C3;Q8BHL4	Retinoic acid-induced protein 3	Gprc5a
26.6561	26.26	26.7119	27.1952	27.2007	27.3084	21.3957	22.1859	23.0478	26.1272	25.7828	26.2366	+	CANX_CTRL	+	FAM_WT	biological regulation;cellular component assembly;cellular component organization;cellular component organization or biogenesis;macromolecular complex assembly;macromolecular complex subunit organization;positive regulation of biological process;positive regulation of intracellular protein transport;positive regulation of intracellular transport;positive regulation of protein targeting to membran…	binding;enzyme binding;identical protein binding;protein binding;protein dimerization activity;protein homodimerization activity;RNA polymerase binding	blood microparticle;cell part;cytoplasm;cytoplasmic membrane-bounded vesicle;cytoplasmic part;cytoplasmic vesicle;cytoskeleton;endoplasmic reticulum;extracellular membrane-bounded organelle;extracellular organelle;extracellular region part;extracellular space;extracellular vesicular exosome;integral to membrane;integral to plasma membrane;intracellular membrane-bounded organelle;intracellular non…		Band_7	9	9	9	39.1	39.1	39.1	31.375	0	31.91	1306300000	47	2.03431	0.00757872	-0.69212		-2.80267	2.82274	0	-3.83902	+	-6.43835		P54116	P54116	Erythrocyte band 7 integral membrane protein	Stom
23.2195	22.9797	22.8836	20.7569	22.3733	22.9784	21.3734	23.2877	22.8979	26.7023	25.7399	27.3136			+	FAM_WT	ameboidal cell migration;anatomical structure development;anatomical structure formation involved in morphogenesis;anatomical structure morphogenesis;biological adhesion;biological regulation;branching involved in salivary gland morphogenesis;branching involved in ureteric bud morphogenesis;branching morphogenesis of a tube;cell adhesion;cell migration;cell morphogenesis;cell morphogenesis involv…	binding;integrin binding;protein binding;protein complex binding;receptor binding	basal lamina;basement membrane;cell part;extracellular matrix;extracellular matrix part;extracellular membrane-bounded organelle;extracellular organelle;extracellular region;extracellular region part;extracellular space;extracellular vesicular exosome;intracellular membrane-bounded organelle;intracellular organelle;intracellular part;laminin complex;laminin-1 complex;laminin-10 complex;laminin-5 …	Amoebiasis;ECM-receptor interaction;Focal adhesion;Pathways in cancer;Small cell lung cancer;Toxoplasmosis	Laminin_B;Laminin_EGF;Laminin_G_2;Laminin_I;Laminin_II;Laminin_N	20	20	20	10	10	10	404.05	0	59.94	399500000	31	-4.34294e-08	1	0		0	2.267	0.00105263	-4.06562	+	-4.82714		Q61001	Q61001	Laminin subunit alpha-5	Lama5
27.8187	27.4497	27.6882	27.7932	28.0878	27.6335	21.9123	22.0773	23.0923	27.0226	26.848	27.0101			+	FAM_WT	cellular metabolic process;cellular process;hydrogen sulfide metabolic process;metabolic process;oxidation-reduction process;sulfide oxidation;sulfide oxidation, using sulfide:quinone oxidoreductase;sulfur compound metabolic process	binding;catalytic activity;cofactor binding;oxidoreductase activity;oxidoreductase activity, acting on a sulfur group of donors;oxidoreductase activity, acting on a sulfur group of donors, quinone or similar compound as acceptor;quinone binding;sulfide:quinone oxidoreductase activity	cell part;cytoplasmic part;intracellular membrane-bounded organelle;intracellular organelle;intracellular organelle part;intracellular part;membrane;membrane-bounded organelle;mitochondrial inner membrane;mitochondrial membrane;mitochondrial part;mitochondrion;organelle;organelle inner membrane;organelle membrane;organelle part		Pyr_redox_2	21	21	21	53.8	53.8	53.8	50.282	0	69.537	2159700000	84	0.469927	0.472125	-0.185973		-0.685266	3.60388	0	-4.59963	+	-9.72063		Q9R112;F6ZKZ3;H3BLH2	Q9R112;F6ZKZ3	Sulfide:quinone oxidoreductase, mitochondrial	Sqrdl
27.7617	27.7638	27.9891	28.3043	27.9897	28.3501	26.8363	26.9237	27.0454	21.6401	21.9191	26.0895			+	FAM_WT	actin cytoskeleton organization;actin filament-based process;actomyosin structure organization;adrenal gland development;amine metabolic process;aminoglycan biosynthetic process;aminoglycan metabolic process;anatomical structure development;anatomical structure formation involved in morphogenesis;anatomical structure homeostasis;anatomical structure morphogenesis;aorta morphogenesis;artery morpho…	adenyl nucleotide binding;adenyl ribonucleotide binding;ATP binding;binding;catalytic activity;enzyme binding;growth factor binding;growth factor receptor binding;kinase activity;kinase binding;molecular transducer activity;nucleotide binding;phosphotransferase activity, alcohol group as acceptor;platelet-derived growth factor beta-receptor activity;platelet-derived growth factor binding;platelet…	adherens junction;anchoring junction;apical plasma membrane;cell junction;cell part;cell surface;cell-substrate adherens junction;cell-substrate junction;cytoplasm;cytoplasmic membrane-bounded vesicle;cytoplasmic part;cytoplasmic vesicle;extracellular membrane-bounded organelle;extracellular organelle;extracellular region part;extracellular vesicular exosome;focal adhesion;integral to membrane;in…	Calcium signaling pathway;Cytokine-cytokine receptor interaction;Focal adhesion;Gap junction;Glioma;MAPK signaling pathway;Melanoma;Pathways in cancer;Prostate cancer;Regulation of actin cytoskeleton	ig;Pkinase_Tyr	22	22	21	23.3	23.3	22.4	122.88	0	61.292	2695500000	73	1.29648	0.0672694	-0.376513		-1.59464	1.2134	0.0438122	3.71891		2.41463		E9QPE2;E9QN12;P05622	E9QPE2;E9QN12;P05622	Platelet-derived growth factor receptor beta	Pdgfrb
22.7561	23.6167	27.9797	22.6818	22.409	22.2419	30.1603	30.7655	30.8012	22.4727	30.2112	29.6952					actin cytoskeleton organization;actin filament-based process;actomyosin structure organization;anatomical structure development;anatomical structure homeostasis;anatomical structure morphogenesis;ATP-dependent chromatin remodeling;axonogenesis;biological adhesion;biological regulation;cell adhesion;cell part morphogenesis;cell projection morphogenesis;cell projection organization;cell-cell adhesi…	adenyl nucleotide binding;adenyl ribonucleotide binding;ATP binding;binding;core promoter proximal region DNA binding;core promoter proximal region sequence-specific DNA binding;cytoskeletal protein binding;DNA binding;enhancer binding;enhancer sequence-specific DNA binding;enzyme binding;identical protein binding;kinesin binding;nitric-oxide synthase binding;nucleic acid binding;nucleotide bindi…	actin cytoskeleton;adherens junction;anchoring junction;axon;blood microparticle;cell cortex part;cell junction;cell part;cell projection;cell-substrate adherens junction;cell-substrate junction;chromatin;chromosomal part;contractile fiber;contractile fiber part;cortical cytoskeleton;costamere;cytoplasmic part;cytoskeletal part;cytoskeleton;cytosol;extracellular membrane-bounded organelle;extrace…	Adherens junction;Arrhythmogenic right ventricular cardiomyopathy (ARVC);Bacterial invasion of epithelial cells;Dilated cardiomyopathy;Focal adhesion;Hypertrophic cardiomyopathy (HCM);Leukocyte transendothelial migration;Pathogenic Escherichia coli infection;Phagosome;Phototransduction - fly;Regulation of actin cytoskeleton;Shigellosis;Tight junction;Vibrio cholerae infection;Viral myocarditis	Actin	52	2	2	99.5	4.8	4.8	41.736	0	323.31	14519000000	108	-4.34294e-08	1	0		0	0.550193	0.264512	3.11599		1.19542		B2RRX1;P60710;E9Q1F2;E9Q5F4;G3UZ07;E9Q606;F8WGM8;E9Q2D1;F6WX90;E9Q3M9	B2RRX1;P60710;E9Q1F2;E9Q5F4;G3UZ07	Actin, cytoplasmic 1;Actin, cytoplasmic 1, N-terminally processed	Actb;Actg1
29.7343	29.9709	30.2409	27.9059	27.9052	27.3541	29.8117	28.6647	28.5548	26.9738	24.2151	27.23	+	CANX_CTRL	+	FAM_WT		endopeptidase inhibitor activity;endopeptidase regulator activity;enzyme inhibitor activity;enzyme regulator activity;peptidase inhibitor activity;peptidase regulator activity;serine-type endopeptidase inhibitor activity	cell part;collagen;extracellular matrix;extracellular matrix part;extracellular membrane-bounded organelle;extracellular organelle;extracellular region part;extracellular space;extracellular vesicular exosome;membrane;membrane-bounded organelle;membrane-bounded vesicle;organelle;plasma membrane;proteinaceous extracellular matrix;sarcolemma;vesicle	ECM-receptor interaction;Focal adhesion;Protein digestion and absorption	Collagen;Kunitz_BPTI;VWA	81	81	81	35	35	35	353.93	0	312.66	6147300000	288	3.18495	0	2.26029	+	6.74728	1.28749	0.0397484	2.87078		2.50631		E9PWQ3;J3QQ16;A0A087WS16;D3YWD1	E9PWQ3;J3QQ16;A0A087WS16;D3YWD1		Col6a3
25.1898	23.7938	23.5062	25.2169	26.4673	22.6445	25.731	25.4314	25.4196	24.9071	23.0888	21.7017					biological regulation;cell differentiation;cellular component organization;cellular component organization at cellular level;cellular component organization or biogenesis;cellular component organization or biogenesis at cellular level;cellular developmental process;cellular process;cytoskeletal anchoring at nuclear membrane;cytoskeleton organization;developmental process;establishment of localiza…	actin binding;actin filament binding;binding;cytoskeletal protein binding;identical protein binding;lamin binding;protein binding;protein dimerization activity;protein homodimerization activity	cell part;contractile fiber part;cytoplasm;cytoplasmic part;cytoskeleton;envelope;Golgi apparatus;integral to membrane;intracellular membrane-bounded organelle;intracellular non-membrane-bounded organelle;intracellular organelle;intracellular organelle part;intracellular part;intrinsic to membrane;macromolecular complex;membrane;membrane part;membrane-bounded organelle;non-membrane-bounded organe…		CH;KASH;Spectrin	4	4	4	0.6	0.6	0.6	1009.7	0	3.8042	469950000	5	-4.34294e-08	1	0		0	1.1558	0.055485	2.2948		2.22004		Q6ZWR6-4;Q6ZWR6;Q6ZWR6-5	Q6ZWR6-4;Q6ZWR6	Nesprin-1	Syne1
24.7853	24.8846	22.3726	24.7737	24.9317	24.9344	24.3766	25.0551	25.303	21.0057	22.189	24.7741										2	2	2	35.1	35.1	35.1	10.731	0	9.4662	401300000	15	0.453289	0.278501	-0.865795		-0.938054	0.91867	0.101417	2.25526		1.80913		Q3UD01	Q3UD01	Putative ataxin-7-like protein 3B	Atxn7l3b
22.8784	23.7245	22.3133	24.6727	25.3312	25.1768	24.8638	24.4046	24.6438	22.73	23.882	20.5504	+	CANX_CTRL				catalytic activity;methyltransferase activity;O-methyltransferase activity;transferase activity;transferase activity, transferring one-carbon groups	cell part;cytoplasmic part;integral to membrane;intracellular membrane-bounded organelle;intracellular organelle;intracellular part;intrinsic to membrane;membrane part;membrane-bounded organelle;mitochondrion;organelle		Methyltransf_3	8	8	8	49.6	49.6	49.6	28.96	0	25.26	312090000	13	1.99278	0.00108333	-2.08817	+	-3.75754	1.07273	0.068882	2.24994		2.07204		Q8BIG7;H3BJ37	Q8BIG7;H3BJ37	Catechol O-methyltransferase domain-containing protein 1	Comtd1
25.9105	25.9724	26.014	25.403	25.5466	25.7091	24.1923	24.0578	23.9212	23.7303	21.5145	20.4147	+	CANX_CTRL			actin cytoskeleton organization;actin filament-based process;biological regulation;cellular component organization;cellular component organization at cellular level;cellular component organization or biogenesis;cellular component organization or biogenesis at cellular level;cellular process;circadian regulation of gene expression;circadian rhythm;cortical actin cytoskeleton organization;cortical …	binding;enzyme binding;kinase binding;protein binding;protein kinase binding;protein kinase C binding	caveola;cell part;cytoplasm;intracellular part;macromolecular complex;membrane part;membrane raft;plasma membrane part;protein complex		PTRF_SDPR	7	7	7	37.3	37.3	37.3	27.853	0	23.368	460710000	30	1.93861	0.0235751	0.41274		2.13415	1.04232	0.0747602	2.17058		2.01317		Q91VJ2	Q91VJ2	Protein kinase C delta-binding protein	Prkcdbp
26.1232	25.7994	25.7937	26.1583	25.8612	25.9922	25.9237	26.259	26.1547	24.1242	22.5543	25.5816					axon guidance;cell cycle phase;cell cycle process;cellular component assembly;cellular component assembly at cellular level;cellular component organization;cellular component organization at cellular level;cellular component organization or biogenesis;cellular component organization or biogenesis at cellular level;cellular macromolecular complex assembly;cellular macromolecular complex subunit or…	binding;catalytic activity;GTP binding;GTPase activity;guanyl nucleotide binding;guanyl ribonucleotide binding;hydrolase activity;hydrolase activity, acting on acid anhydrides;hydrolase activity, acting on acid anhydrides, in phosphorus-containing anhydrides;nucleoside-triphosphatase activity;nucleotide binding;peptide binding;purine nucleotide binding;purine ribonucleoside triphosphate binding;p…	axon;cell body;cell part;cell periphery;cell projection;cytoplasm;cytoskeletal part;cytoskeleton;dendrite;extracellular membrane-bounded organelle;extracellular organelle;extracellular region part;extracellular vesicular exosome;intracellular;intracellular membrane-bounded organelle;intracellular non-membrane-bounded organelle;intracellular organelle;intracellular organelle part;intracellular par…	Gap junction;Pathogenic Escherichia coli infection;Phagosome	Tubulin;Tubulin_C	23	6	6	48.4	21.1	21.1	50.418	0	53.613	748390000	27	0.286431	0.720851	-0.0984364		-0.412369	1.0826	0.0696594	2.0258		2.06779		Q9ERD7	Q9ERD7	Tubulin beta-3 chain	Tubb3
26.3372	26.5113	22.355	25.8982	25.9039	25.539	25.5515	26.2438	27.0141	22.5598	24.4292	25.8915					carboxylic acid metabolic process;cellular ketone metabolic process;cellular metabolic process;cellular process;establishment of localization;establishment of protein localization;metabolic process;organic acid metabolic process;oxoacid metabolic process;protein transport;small molecule metabolic process;transport;vesicle-mediated transport	binding;calcium ion binding;cation binding;ion binding;metal ion binding	cell part;cytoplasmic part;endoplasmic reticulum;endoplasmic reticulum-Golgi intermediate compartment;extracellular region;Golgi apparatus;intracellular membrane-bounded organelle;intracellular organelle;intracellular part;membrane-bounded organelle;organelle		EF-hand_7	2	2	2	33.1	33.1	33.1	16.168	0	37.77	882750000	14	0.201572	0.655229	-0.712543		-0.487141	0.87397	0.119734	1.97631		1.7146		D0EW11;Q8K5B2;D3Z6A4;D3Z1G3	D0EW11;Q8K5B2;D3Z6A4;D3Z1G3	Multiple coagulation factor deficiency protein 2 homolog	Mcfd2
25.9602	26.2947	26.0358	25.9133	26.5599	26.6725	25.6202	25.762	25.5635	25.3277	24.151	21.6022					activation of caspase activity;activation of plasma proteins involved in acute inflammatory response;biological regulation;blood coagulation;cell surface receptor linked signaling pathway;cellular process;cellular response to chemical stimulus;cellular response to cytokine stimulus;cellular response to organic substance;cellular response to stimulus;coagulation;cytokine-mediated signaling pathway…	binding;cytokine binding;cytokine receptor activity;enzyme binding;lipid binding;molecular transducer activity;phospholipid binding;protease binding;protein binding;receptor activity;signal transducer activity;signaling receptor activity;transmembrane signaling receptor activity	cell part;cell surface;extracellular matrix;extracellular membrane-bounded organelle;extracellular organelle;extracellular region part;extracellular space;extracellular vesicular exosome;integral to membrane;intrinsic to membrane;membrane;membrane part;membrane-bounded organelle;membrane-bounded vesicle;organelle;plasma membrane;vesicle	Complement and coagulation cascades	Interfer-bind;Tissue_fac	5	5	5	28.6	28.6	28.6	32.923	0	24.397	836350000	23	0.481212	0.375309	-0.28498		-0.797527	0.822529	0.139626	1.95494		1.62765		A0A0R4J088;P20352;A0A0G2JGS5	A0A0R4J088;P20352	Tissue factor	F3
27.3429	27.329	23.5919	26.6706	26.3459	25.7451	27.4192	27.5632	28.3889	27.3116	27.6468	22.6449							cell part;cytoplasm;intracellular membrane-bounded organelle;intracellular organelle;intracellular organelle part;intracellular part;membrane-bounded organelle;nuclear part;nucleoplasm;nucleus;organelle;organelle part		DUF3699;DUF3715	1	1	1	0.6	0.6	0.6	264.28	0.004879	1.813	2051900000	12	0.0443548	0.93113	-0.165906		-0.120473	0.513264	0.306048	1.92267		1.10348		Q5DTT3	Q5DTT3	Protein FAM208B	Fam208b
22.9495	24.1297	24.8401	23.6471	23.9243	21.9293	23.7013	23.7409	25.5993	21.7157	22.2398	23.3496					apoptosis;biological regulation;biosynthetic process;cell death;cell differentiation;cell proliferation;cellular biosynthetic process;cellular developmental process;cellular macromolecule biosynthetic process;cellular macromolecule metabolic process;cellular metabolic process;cellular nitrogen compound metabolic process;cellular process;death;developmental process;macromolecule biosynthetic proce…	protein binding transcription factor activity;transcription coactivator activity;transcription cofactor activity;transcription factor binding transcription factor activity	cell part;cytoplasm;intracellular membrane-bounded organelle;intracellular organelle;intracellular part;macromolecular complex;membrane-bounded organelle;nucleus;organelle;ribonucleoprotein complex		SRA1	3	3	3	27.8	27.8	27.8	24.496	0	11.06	265100000	8	-4.34294e-08	1	0		0	1.1383	0.0607603	1.91217		2.14849		G3X8R2;Q80VJ2	G3X8R2;Q80VJ2	Steroid receptor RNA activator 1	Sra1
26.0128	25.5751	25.8018	26.0156	25.6758	25.9993	24.9851	24.3692	24.8944	23.2661	24.259	21.4556					biological adhesion;biological regulation;cell adhesion;cellular component organization;cellular component organization at cellular level;cellular component organization or biogenesis;cellular component organization or biogenesis at cellular level;cellular process;cytoskeletal anchoring at plasma membrane;cytoskeleton organization;maintenance of location;maintenance of location in cell;maintenanc…	structural constituent of cytoskeleton;structural molecule activity	adherens junction;anchoring junction;cell junction;cell part;cell projection;cell-cell adherens junction;cell-cell junction;cell-substrate adherens junction;cell-substrate junction;cytoplasm;cytoskeleton;fascia adherens;focal adhesion;intracellular non-membrane-bounded organelle;intracellular organelle;intracellular part;membrane;non-membrane-bounded organelle;organelle;plasma membrane;ruffle;syn…	Focal adhesion	FERM_M;FERM_N;I_LWEQ;IRS;Talin_middle;VBS	34	18	18	17.8	11.5	11.5	271.66	0	41.877	575500000	35	0.234754	0.751883	-0.100336		-0.37444	0.976289	0.0946476	1.75597		1.86246		E9PUM4;Q71LX4	E9PUM4;Q71LX4	Talin-2	Tln2
27.341	28.0098	27.2936	26.4575	26.7948	26.6898	25.1543	25.831	25.6628	24.7249	24.3226	22.5248	+	CANX_CTRL			cellular macromolecule metabolic process;cellular metabolic process;cellular process;cellular protein metabolic process;chaperone-mediated protein folding;macromolecule metabolic process;macromolecule modification;metabolic process;peptidyl-amino acid modification;peptidyl-proline modification;primary metabolic process;protein folding;protein metabolic process;protein modification process;protein…	binding;calcium ion binding;catalytic activity;cation binding;cis-trans isomerase activity;drug binding;FK506 binding;ion binding;isomerase activity;macrolide binding;metal ion binding;peptidyl-prolyl cis-trans isomerase activity	cell part;cytoplasmic part;endoplasmic reticulum;endoplasmic reticulum lumen;endoplasmic reticulum membrane;endoplasmic reticulum part;intracellular membrane-bounded organelle;intracellular organelle;intracellular organelle lumen;intracellular organelle part;intracellular part;membrane;membrane part;membrane-bounded organelle;membrane-enclosed lumen;organelle;organelle lumen;organelle membrane;or…		EF-hand_7;FKBP_C	12	12	12	56.4	56.4	56.4	24.913	0	51.744	1301700000	46	1.63404	0.0102793	0.900783		2.56042	1.12657	0.0661725	1.69191		2.09841		Q3UU11;O54998;H3BJI5	Q3UU11;O54998	Peptidyl-prolyl cis-trans isomerase FKBP7	Fkbp7
26.5371	28.3002	25.5325	25.2226	27.6732	25.5898	27.5649	29.2934	29.4967	27.0966	27.9421	26.3178					biological regulation;biosynthetic process;catabolic process;cellular biosynthetic process;cellular catabolic process;cellular macromolecule biosynthetic process;cellular macromolecule metabolic process;cellular metabolic process;cellular nitrogen compound catabolic process;cellular nitrogen compound metabolic process;cellular process;cellular response to stimulus;heterocycle catabolic process;he…	binding;catalytic activity;hydrolase activity;nucleotide binding	cell part;chromatin remodeling complex;cytoplasm;extracellular membrane-bounded organelle;extracellular organelle;extracellular region part;extracellular vesicular exosome;histone deacetylase complex;intracellular membrane-bounded organelle;intracellular organelle;intracellular organelle part;intracellular part;macromolecular complex;membrane;membrane-bounded organelle;membrane-bounded vesicle;nu…		HIT	8	8	8	78.6	78.6	78.6	13.777	0	85.924	3314100000	56	0.220134	0.628813	0.628078		0.51821	1.01325	0.0890217	1.66621		1.91136		P70349;B0R1E3	P70349;B0R1E3	Histidine triad nucleotide-binding protein 1	Hint1
26.2794	26.0981	25.5737	24.5669	24.7611	23.641	24.8506	25.3705	24.5771	24.2989	21.0212	24.4918	+	CANX_CTRL			anatomical structure formation involved in morphogenesis;anterior/posterior axis specification;axis specification;biological regulation;cell surface receptor linked signaling pathway;cellular process;cellular response to stimulus;developmental process;formation of primary germ layer;mesoderm formation;pattern specification process;positive regulation of biological process;positive regulation of c…	binding;protein binding;Wnt-protein binding	cell part;cell projection cytoplasm;cell projection membrane;cell projection part;cytoplasmic part;cytoplasmic vesicle;cytoplasmic vesicle membrane;cytoplasmic vesicle part;dendrite cytoplasm;dendrite membrane;Golgi apparatus;Golgi apparatus part;Golgi membrane;integral to membrane;intracellular membrane-bounded organelle;intracellular organelle;intracellular organelle part;intracellular part;int…			5	5	5	9.2	9.2	9.2	62.188	0	22.077	432050000	23	1.82762	0.00307607	1.66075	+	3.28719	0.653947	0.217677	1.66211		1.32982		Q6DID7;Q6DID7-2	Q6DID7;Q6DID7-2	Protein wntless homolog	Wls
23.1587	22.8729	23.0998	21.8967	22.3033	23.0517	23.3511	23.7707	24.095	21.8407	23.2513	21.2648					apoptosis;biological regulation;biosynthetic process;cell death;cellular biosynthetic process;cellular macromolecule biosynthetic process;cellular macromolecule metabolic process;cellular metabolic process;cellular nitrogen compound metabolic process;cellular process;death;macromolecule biosynthetic process;macromolecule metabolic process;maturation of 5.8S rRNA;metabolic process;ncRNA metabolic …	binding;DNA binding;ligand-dependent nuclear receptor binding;nucleic acid binding;protein binding;protein binding transcription factor activity;receptor binding;RNA binding;transcription cofactor activity;transcription corepressor activity;transcription factor binding transcription factor activity	cell part;cytoplasm;intracellular membrane-bounded organelle;intracellular non-membrane-bounded organelle;intracellular organelle;intracellular organelle part;intracellular part;macromolecular complex;membrane-bounded organelle;non-membrane-bounded organelle;nuclear part;nucleolus;nucleoplasm part;nucleus;organelle;organelle part;protein complex;transcriptional repressor complex	RNA degradation	Sas10_Utp3	2	2	2	14.4	14.4	14.4	13.415	0.0023824	2.0469	85429000	7	-4.34294e-08	1	0		0	1.21193	0.0555398	1.62		2.22488		A0A0A0MQK7;O35473	A0A0A0MQK7;O35473	Nuclear nucleic acid-binding protein C1D	C1d
26.112	25.5651	25.9023	22.5247	25.003	25.0823	25.5842	25.8958	25.8574	22.8297	24.7283	24.9218					actin cytoskeleton organization;actin filament-based process;anatomical structure development;anatomical structure formation involved in morphogenesis;cardiac muscle fiber development;cell development;cellular component assembly;cellular component assembly at cellular level;cellular component assembly involved in morphogenesis;cellular component organization;cellular component organization at cel…	adenyl nucleotide binding;adenyl ribonucleotide binding;ATP binding;binding;catalytic activity;hydrolase activity;hydrolase activity, acting on acid anhydrides;hydrolase activity, acting on acid anhydrides, in phosphorus-containing anhydrides;motor activity;nucleoside-triphosphatase activity;nucleotide binding;purine nucleotide binding;purine ribonucleoside triphosphate binding;purine ribonucleot…	actin filament bundle;actomyosin;brush border;cell part;cell projection;contractile fiber;contractile fiber part;cytoplasmic membrane-bounded vesicle;cytoplasmic part;cytoplasmic vesicle;cytoskeletal part;extracellular membrane-bounded organelle;extracellular organelle;extracellular region part;extracellular vesicular exosome;intracellular membrane-bounded organelle;intracellular non-membrane-bou…	Tight junction;Viral myocarditis	Myosin_head;Myosin_N;Myosin_tail_1	32	6	6	13.6	2.3	2.3	223.35	0.0037306	1.8896	548160000	12	0.904406	0.0502487	1.65648		1.73525	1.12874	0.0666435	1.6192		2.09028		E9QPE7;O08638-2;O08638	E9QPE7;O08638-2;O08638	Myosin-11	Myh11
23.7423	25.5083	24.2674	23.4019	25.215	24.0194	24.2821	25.6787	26.082	22.1171	25.0835	24.0884					biological regulation;cell cycle phase;cell cycle process;cell division;cell surface receptor linked signaling pathway;cellular component organization;cellular component organization at cellular level;cellular component organization or biogenesis;cellular component organization or biogenesis at cellular level;cellular process;cellular response to stimulus;dopamine receptor signaling pathway;G2/M …	binding;channel regulator activity;enzyme binding;enzyme inhibitor activity;enzyme regulator activity;phosphatase binding;phosphatase inhibitor activity;phosphatase regulator activity;potassium channel regulator activity;protein binding;protein phosphatase 2A binding;protein phosphatase binding;protein phosphatase inhibitor activity;protein phosphatase regulator activity;protein phosphatase type …	cell part;cytoplasm;intracellular part		Endosulfine	5	4	4	36.6	26.8	26.8	12.293	0	8.0615	405990000	17	-4.34294e-08	1	0		0	0.703035	0.193964	1.58457		1.40453		P56212;E9Q827;E9Q4B9;P56212-2	P56212;E9Q827	cAMP-regulated phosphoprotein 19	Arpp19
24.5189	25.2462	24.5946	24.8388	25.8403	22.6429	24.8108	25.6701	25.8681	24.4518	24.7935	22.467						binding;catalytic activity;cation binding;hydrolase activity;ion binding;metal ion binding	cell part;cytoplasmic part;intracellular membrane-bounded organelle;intracellular organelle;intracellular part;membrane-bounded organelle;mitochondrion;organelle		Lactamase_B	6	6	6	29.2	29.2	29.2	32.754	0	8.71	432420000	26	0.130807	0.791636	0.345897		0.322648	0.907807	0.117289	1.54552		1.72767		Q99KR3	Q99KR3	Beta-lactamase-like protein 2	Lactb2
25.3331	25.586	25.4031	25.3252	25.1893	25.5514	25.1891	24.956	25.3608	23.4779	25.142	22.254					catabolic process;cellular catabolic process;cellular macromolecule catabolic process;cellular macromolecule metabolic process;cellular metabolic process;cellular nitrogen compound metabolic process;cellular process;DNA catabolic process;DNA catabolic process, endonucleolytic;DNA metabolic process;macromolecule catabolic process;macromolecule metabolic process;metabolic process;nitrogen compound …	binding;catalytic activity;cation binding;endonuclease activity;hydrolase activity;hydrolase activity, acting on ester bonds;ion binding;metal ion binding;nuclease activity;nucleic acid binding	cell part;cytoplasmic part;intracellular membrane-bounded organelle;intracellular organelle;intracellular organelle part;intracellular part;macromolecular complex;membrane;membrane-bounded organelle;mitochondrial inner membrane;mitochondrial membrane;mitochondrial part;mitochondrion;organelle;organelle inner membrane;organelle membrane;organelle part;protein complex	Apoptosis	Endonuclease_NS	8	8	8	39.1	39.1	39.1	41.383	0	17.316	491190000	17	0.262633	0.753496	0.0854314		0.371852	0.848554	0.139626	1.54396		1.63366		Q8C163;E9PZS5	Q8C163;E9PZS5	Nuclease EXOG, mitochondrial	Exog
22.8192	23.3239	23.1519	23.2971	23.5047	21.8751	23.8047	23.9248	23.4046	23.3073	21.5311	21.8046					biological regulation;cell redox homeostasis;cellular homeostasis;cellular process;homeostatic process;metabolic process;oxidation-reduction process;regulation of biological process;regulation of biological quality;regulation of cellular process;response to chemical stimulus;response to hydrogen peroxide;response to inorganic substance;response to organic substance;response to oxidative stress;re…	2 iron, 2 sulfur cluster binding;binding;catalytic activity;cation binding;disulfide oxidoreductase activity;electron carrier activity;ion binding;iron-sulfur cluster binding;metal cluster binding;metal ion binding;oxidoreductase activity;oxidoreductase activity, acting on a sulfur group of donors;protein disulfide oxidoreductase activity;transferase activity	cell part;cytoplasmic part;intracellular membrane-bounded organelle;intracellular organelle;intracellular organelle part;intracellular part;membrane-bounded organelle;mitochondrion;nuclear part;nucleoplasm;nucleus;organelle;organelle part		Glutaredoxin	2	2	2	26	26	26	14.042	0	3.4463	94271000	4	-4.34294e-08	1	0		0	1.22494	0.055583	1.49701		2.22072		Q923X4-2;Q923X4;B7ZC40	Q923X4-2;Q923X4;B7ZC40	Glutaredoxin-2, mitochondrial	Glrx2
24.4073	24.6151	24.4268	24.1284	24.215	24.1775	24.619	24.8198	24.696	21.3184	24.2284	24.1203	+	CANX_CTRL			biological regulation;biosynthetic process;cellular biosynthetic process;cellular macromolecule biosynthetic process;cellular macromolecule metabolic process;cellular metabolic process;cellular nitrogen compound metabolic process;cellular process;macromolecule biosynthetic process;macromolecule metabolic process;metabolic process;negative regulation of biological process;negative regulation of bi…	binding;cation binding;ion binding;metal ion binding;protein binding transcription factor activity;transcription cofactor activity;transcription corepressor activity;transcription factor binding transcription factor activity	cell part;cytoplasm;intracellular membrane-bounded organelle;intracellular organelle;intracellular organelle part;intracellular part;membrane-bounded organelle;nuclear part;nucleoplasm;nucleus;organelle;organelle part		IRF-2BP1_2	6	3	3	20.5	11.4	11.4	59.291	0	7.672	270110000	17	1.9209	0.0448605	0.309391		1.81089	0.712999	0.191319	1.48926		1.41256		E9Q1P8	E9Q1P8	Interferon regulatory factor 2-binding protein 2	Irf2bp2
22.5782	23.247	22.8505	22.2278	24.4687	22.0516	25.0951	25.4057	25.2365	22.1325	24.3778	24.7956					7-methylguanosine biosynthetic process;7-methylguanosine metabolic process;biosynthetic process;cellular biosynthetic process;cellular macromolecule metabolic process;cellular metabolic process;cellular nitrogen compound biosynthetic process;cellular nitrogen compound metabolic process;cellular process;guanosine biosynthetic process;guanosine metabolic process;heterocycle biosynthetic process;het…	binding;catalytic activity;cation binding;ion binding;metal ion binding;queuine tRNA-ribosyltransferase activity;transferase activity;transferase activity, transferring glycosyl groups;transferase activity, transferring pentosyl groups	cell part;cytoplasm;cytoplasmic part;intracellular membrane-bounded organelle;intracellular organelle;intracellular part;membrane-bounded organelle;mitochondrion;nucleus;organelle		TGT	4	4	4	21.1	21.1	21.1	44.092	0	15.112	264240000	5	-4.34294e-08	1	0		0	0.822743	0.148765	1.47712		1.5853		Q9JMA2	Q9JMA2	Queuine tRNA-ribosyltransferase	Qtrt1
23.3884	23.0598	23.669	25.466	25.4521	25.6764	24.4761	24.9725	24.6218	24.3837	23.3573	21.8985	+	CANX_CTRL			acylglycerol metabolic process;alcohol biosynthetic process;alcohol catabolic process;alcohol metabolic process;alditol biosynthetic process;alditol catabolic process;alditol metabolic process;biological regulation;biosynthetic process;carbohydrate biosynthetic process;carbohydrate catabolic process;carbohydrate homeostasis;carbohydrate metabolic process;catabolic process;cellular biosynthetic pr…	adenyl nucleotide binding;adenyl ribonucleotide binding;ATP binding;binding;catalytic activity;glycerol kinase activity;kinase activity;nucleotide binding;phosphotransferase activity, alcohol group as acceptor;purine nucleotide binding;purine ribonucleoside triphosphate binding;purine ribonucleotide binding;ribonucleotide binding;transferase activity;transferase activity, transferring phosphorus-…	cell part;cytoplasmic part;cytosol;extracellular membrane-bounded organelle;extracellular organelle;extracellular region part;extracellular vesicular exosome;intracellular membrane-bounded organelle;intracellular organelle;intracellular organelle part;intracellular part;membrane;membrane-bounded organelle;membrane-bounded vesicle;mitochondrial membrane;mitochondrial outer membrane;mitochondrial p…	Glycerolipid metabolism;Plant-pathogen interaction;PPAR signaling pathway	FGGY_C;FGGY_N	9	9	9	21.6	21.6	21.6	57.457	0	14.02	346540000	19	3.4622	0	-2.15911	+	-7.43417	0.938561	0.109115	1.47698		1.76688		Q64516-1;Q64516-2;Q64516;B1ASZ3;Q8C635;Q9WU65	Q64516-1;Q64516-2;Q64516;B1ASZ3	Glycerol kinase	Gk;Gyk
26.2227	26.3646	25.7974	25.6899	26.0074	25.4608	25.079	25.1053	25.0439	22.313	24.2213	24.4171					cellular process;establishment of localization;establishment of protein localization;protein transport;transport;vesicle-mediated transport		cell part;coated vesicle;COPI vesicle coat;COPI-coated vesicle;cytoplasmic membrane-bounded vesicle;cytoplasmic part;cytoplasmic vesicle;cytoplasmic vesicle part;cytosol;endoplasmic reticulum-Golgi intermediate compartment membrane;Golgi apparatus part;Golgi-associated vesicle;intracellular membrane-bounded organelle;intracellular organelle;intracellular organelle part;intracellular part;macromol…		Clat_adaptor_s	5	5	5	42	42	42	22.934	0	29.186	647210000	30	0.813179	0.144666	0.408892		1.22894	0.995937	0.0956833	1.42564		1.84823		Q9JHH9;F2Z4A2	Q9JHH9;F2Z4A2	Coatomer subunit zeta-2	Copz2
26.092	25.8042	25.6775	27.6628	28.0424	27.8888	24.5495	24.5185	23.0919	22.1194	22.7734	22.9922	+	CANX_CTRL			acyl-CoA metabolic process;carboxylic acid metabolic process;cellular ketone metabolic process;cellular lipid metabolic process;cellular metabolic process;cellular process;coenzyme metabolic process;cofactor metabolic process;fatty acid metabolic process;lipid metabolic process;long-chain fatty acid metabolic process;metabolic process;monocarboxylic acid metabolic process;organic acid metabolic p…	acyl-CoA hydrolase activity;acyl-CoA thioesterase activity;binding;carboxylic ester hydrolase activity;catalytic activity;CoA hydrolase activity;hydrolase activity;hydrolase activity, acting on ester bonds;palmitoyl-CoA hydrolase activity;protein binding;receptor binding;thiolester hydrolase activity	cell part;cytoplasmic part;extracellular membrane-bounded organelle;extracellular organelle;extracellular region part;extracellular vesicular exosome;intracellular membrane-bounded organelle;intracellular organelle;intracellular organelle lumen;intracellular organelle part;intracellular part;membrane-bounded organelle;membrane-bounded vesicle;membrane-enclosed lumen;mitochondrial matrix;mitochond…	Biosynthesis of unsaturated fatty acids	BAAT_C;Bile_Hydr_Trans	13	13	6	50.1	50.1	26.5	49.656	0	131.06	1342400000	46	3.5821	0	-2.00674	+	-7.5751	1.22244	0.0566574	1.42496		2.20027		Q9QYR9;Q14DI6;Q32Q92-2;Q32Q92;Q8BWN8;Q91YQ6;Q9QYR7-2;Q6Q2Z6;Q9QYR7	Q9QYR9	Acyl-coenzyme A thioesterase 2, mitochondrial	Acot2
25.3883	26.1564	25.6307	25.9154	26.8531	25.9204	25.1943	25.7439	25.9532	22.8953	26.3843	23.3549						binding;chemokine binding;cytokine binding;protein binding	cell part;integral to membrane;intrinsic to membrane;membrane;membrane part;plasma membrane		MARVEL	2	2	2	9.9	9.9	9.9	16.607	0	10.236	960210000	11	0.583802	0.222928	-0.504462		-1.03918	0.563738	0.277597	1.41896		1.16534		Q0VEW4;Q9R1Q7	Q0VEW4;Q9R1Q7	Proteolipid protein 2	Plp2
24.5054	24.3999	24.6666	24.9665	24.4485	24.6779	24.1622	24.4306	24.9719	22.7069	22.4742	24.1504						binding;calcium ion binding;cation binding;ion binding;metal ion binding;transition metal ion binding;zinc ion binding			APC10;ZZ	8	8	8	4.3	4.3	4.3	328.27	0	8.7973	294240000	14	0.441909	0.507484	-0.173676		-0.646298	1.15249	0.0667339	1.41112		2.08808		E9Q5W5;Q5SSH7-2;Q5SSH7	E9Q5W5;Q5SSH7-2;Q5SSH7	Zinc finger ZZ-type and EF-hand domain-containing protein 1	Zzef1
22.1262	22.4467	22.0515	23.4508	22.9293	22.6247	23.4895	23.8801	23.7511	23.3633	21.1953	22.3548					biological regulation;biosynthetic process;cellular biosynthetic process;cellular macromolecule biosynthetic process;cellular macromolecule metabolic process;cellular metabolic process;cellular nitrogen compound metabolic process;cellular process;DNA metabolic process;DNA replication;macromolecule biosynthetic process;macromolecule metabolic process;metabolic process;negative regulation of biolog…	catalytic activity	cell part;chromatin;chromosomal part;cytoplasm;intracellular membrane-bounded organelle;intracellular organelle;intracellular organelle part;intracellular part;membrane-bounded organelle;nucleus;organelle;organelle part			5	5	5	11.7	11.7	11.7	69.948	0	4.2004	79655000	7	-4.34294e-08	1	0		0	1.03425	0.0899219	1.40242		1.90339		Q9D2L9;D3YYD2	Q9D2L9;D3YYD2	Protein FAM111A	Fam111a
22.8595	22.2089	25.1311	23.3924	24.1019	21.8197	24.996	24.9435	24.7837	24.1668	21.8215	24.5808					establishment of localization;establishment of protein localization;protein transport;transport	binding;cation binding;ion binding;metal ion binding	cell part;cytoplasmic part;extracellular region part;extracellular space;intracellular membrane-bounded organelle;intracellular organelle;intracellular organelle part;intracellular part;membrane;membrane-bounded organelle;mitochondrial inner membrane;mitochondrial membrane;mitochondrial part;mitochondrion;organelle;organelle inner membrane;organelle membrane;organelle part		zf-Tim10_DDP	4	4	4	50.6	50.6	50.6	9.2864	0	9.016	222710000	20	-4.34294e-08	1	0		0	0.736932	0.182915	1.38469		1.44016		P62077	P62077	Mitochondrial import inner membrane translocase subunit Tim8 B	Timm8b
25.2884	25.8467	24.6247	24.7258	25.428	24.7093	23.4234	23.8748	23.9953	21.0663	22.8884	23.2581					alcohol catabolic process;alcohol metabolic process;carbohydrate catabolic process;carbohydrate metabolic process;catabolic process;cellular carbohydrate catabolic process;cellular carbohydrate metabolic process;cellular metabolic process;cellular process;galactose catabolic process;galactose metabolic process;hexose catabolic process;hexose metabolic process;metabolic process;monosaccharide cata…	beta-galactosidase activity;binding;carbohydrate binding;catalytic activity;galactosidase activity;galactoside binding;hydrolase activity;hydrolase activity, acting on glycosyl bonds;hydrolase activity, hydrolyzing O-glycosyl compounds;monosaccharide binding;sugar binding	cell part;cytoplasm;cytoplasmic part;extracellular membrane-bounded organelle;extracellular organelle;extracellular region part;extracellular vesicular exosome;Golgi apparatus;intracellular membrane-bounded organelle;intracellular organelle;intracellular part;lysosome;lytic vacuole;membrane-bounded organelle;membrane-bounded vesicle;organelle;vacuole;vesicle	Galactose metabolism;Glycosaminoglycan degradation;Glycosphingolipid biosynthesis - ganglio series;Lysosome;Other glycan degradation;Sphingolipid metabolism	Glyco_hydro_35	10	10	10	17	17	17	73.12	0	45.016	336460000	26	0.283222	0.579817	0.298876		0.569002	0.907654	0.122695	1.36027		1.70153		Q3TAW7;P23780	Q3TAW7;P23780	Beta-galactosidase	Glb1
25.1536	25.1563	25.4297	25.3586	25.0728	24.8846	24.8003	24.8013	24.6902	24.7135	24.5282	21.03					alcohol metabolic process;biosynthetic process;cellular biosynthetic process;cellular ketone metabolic process;cellular metabolic process;cellular nitrogen compound metabolic process;cellular process;cholesterol metabolic process;coenzyme biosynthetic process;coenzyme metabolic process;cofactor biosynthetic process;cofactor metabolic process;heterocycle metabolic process;lipid metabolic process;m…	binding;catalytic activity;coenzyme binding;cofactor binding;NADP binding;NADPH binding;NADPH-adrenodoxin reductase activity;nucleotide binding;oxidoreductase activity	cell part;cytoplasmic part;intracellular membrane-bounded organelle;intracellular organelle;intracellular organelle lumen;intracellular organelle part;intracellular part;membrane;membrane-bounded organelle;membrane-enclosed lumen;mitochondrial inner membrane;mitochondrial matrix;mitochondrial membrane;mitochondrial part;mitochondrion;organelle;organelle inner membrane;organelle lumen;organelle me…			7	7	7	24.5	24.5	24.5	54.201	0	26.348	414460000	10	0.355027	0.617312	0.141198		0.531901	0.486496	0.340629	1.34006		1.03182		Q61578	Q61578	NADPH:adrenodoxin oxidoreductase, mitochondrial	Fdxr
24.475	24.3292	24.0537	23.8186	21.8142	22.0531	23.9798	24.1605	24.5004	21.2515	23.7094	23.7037	+	CANX_CTRL			acetyl-CoA metabolic process;alcohol metabolic process;biosynthetic process;cellular biosynthetic process;cellular lipid metabolic process;cellular metabolic process;cellular process;cholesterol biosynthetic process;cholesterol metabolic process;coenzyme metabolic process;cofactor metabolic process;isopentenyl diphosphate biosynthetic process;isopentenyl diphosphate biosynthetic process, mevalona…	adenyl nucleotide binding;adenyl ribonucleotide binding;ATP binding;binding;catalytic activity;kinase activity;nucleotide binding;phosphomevalonate kinase activity;phosphotransferase activity, phosphate group as acceptor;purine nucleotide binding;purine ribonucleoside triphosphate binding;purine ribonucleotide binding;ribonucleotide binding;transferase activity;transferase activity, transferring …	cell part;cytoplasmic part;cytosol;extracellular membrane-bounded organelle;extracellular organelle;extracellular region part;extracellular vesicular exosome;intracellular membrane-bounded organelle;intracellular organelle;intracellular part;membrane;membrane-bounded organelle;membrane-bounded vesicle;microbody;organelle;peroxisome;vesicle	Peroxisome;Terpenoid backbone biosynthesis	P-mevalo_kinase	6	6	6	34.8	34.8	34.8	17.942	0	9.8909	181520000	11	1.25641	0.0167246	1.724		2.31708	0.729188	0.189174	1.32539		1.42144		D3YXP6;Q9D1G2;Q9D1G2-2;Q9D1G2-3	D3YXP6;Q9D1G2;Q9D1G2-2	Phosphomevalonate kinase	Pmvk
23.5259	25.3103	23.7959	22.8453	23.9384	23.8105	23.0654	24.864	25.3781	23.1513	24.1606	22.0694					biological regulation;cellular macromolecule metabolic process;cellular metabolic process;cellular process;cellular protein metabolic process;dephosphorylation;macromolecule metabolic process;macromolecule modification;metabolic process;negative regulation of antigen receptor-mediated signaling pathway;negative regulation of ATP citrate synthase activity;negative regulation of biological process;…	binding;calcium channel inhibitor activity;calcium channel regulator activity;catalytic activity;channel inhibitor activity;channel regulator activity;hydrolase activity;hydrolase activity, acting on ester bonds;ion channel binding;ion channel inhibitor activity;phosphatase activity;phosphohistidine phosphatase activity;phosphoprotein phosphatase activity;phosphoric ester hydrolase activity;prote…	cell part;cytoplasmic part;cytosol;extracellular membrane-bounded organelle;extracellular organelle;extracellular region part;extracellular vesicular exosome;intracellular part;membrane-bounded organelle;membrane-bounded vesicle;organelle;vesicle	Fructose and mannose metabolism	Ocnus	5	5	5	50	50	50	13.996	0	6.5569	261300000	13	0.446804	0.30111	0.67934		0.90126	0.637993	0.232809	1.30872		1.27645		Q9DAK9	Q9DAK9	14 kDa phosphohistidine phosphatase	Phpt1
25.623	25.5128	26.2018	25.5724	25.0634	25.7911	25.2761	25.4689	25.5884	21.5681	25.4713	25.419					cellular component organization;cellular component organization at cellular level;cellular component organization or biogenesis;cellular component organization or biogenesis at cellular level;cellular process;cytoskeleton organization;microtubule cytoskeleton organization;microtubule nucleation;microtubule-based process;organelle organization	binding;cytoskeletal protein binding;gamma-tubulin binding;protein binding;tubulin binding	cell part;centriole;centrosome;cytoplasm;cytoplasmic part;cytoskeletal part;intracellular non-membrane-bounded organelle;intracellular organelle;intracellular organelle part;intracellular part;macromolecular complex;membrane;microtubule;microtubule organizing center;microtubule organizing center part;non-membrane-bounded organelle;organelle;organelle part;polar microtubule;protein complex;spindle…		Spc97_Spc98	9	9	9	15.9	15.9	15.9	103.47	0	25.573	656310000	20	0.427373	0.413159	0.303596		0.752374	0.425739	0.398185	1.29171		0.925546		P58854;E9Q0R3;F6QMZ4;F7AJZ3	P58854;E9Q0R3	Gamma-tubulin complex component 3	Tubgcp3
24.8597	24.6181	25.105	24.1318	20.6599	22.8899	24.3516	24.519	24.0753	22.6717	24.2879	22.1349	+	CANX_CTRL			anatomical structure development;biological regulation;biosynthetic process;cell differentiation;cellular biosynthetic process;cellular developmental process;cellular macromolecule biosynthetic process;cellular macromolecule metabolic process;cellular metabolic process;cellular nitrogen compound metabolic process;cellular process;cellular response to chemical stimulus;cellular response to oxidati…	aryl hydrocarbon receptor activity;aryl hydrocarbon receptor binding;binding;DNA binding;enhancer binding;molecular transducer activity;nucleic acid binding;nucleic acid binding transcription factor activity;protein binding;protein binding transcription factor activity;protein dimerization activity;protein heterodimerization activity;receptor activity;receptor binding;regulatory region DNA bindin…	cell part;cytoplasm;intracellular membrane-bounded organelle;intracellular organelle;intracellular organelle part;intracellular part;macromolecular complex;membrane-bounded organelle;nuclear part;nucleoplasm part;nucleus;organelle;organelle part;protein complex;transcription factor complex	Pathways in cancer;Renal cell carcinoma	HLH;PAS	4	4	4	10.7	10.7	10.7	83.601	0	9.0254	226030000	8	1.05415	0.0279916	2.30043		2.04415	0.908112	0.125502	1.28384		1.68965		Q8CEC2;E9QLT6;Q3ULM2;P53762-2;P53762;F7C9F6	Q8CEC2;E9QLT6;Q3ULM2;P53762-2;P53762	Aryl hydrocarbon receptor nuclear translocator	Arnt
25.3651	27.9435	25.7872	25.2497	27.3853	26.0724	27.04	28.9064	29.1317	26.8213	27.1889	27.2174					anatomical structure formation involved in morphogenesis;anatomical structure morphogenesis;biological regulation;calcium ion homeostasis;calcium ion transport;calcium ion transport into cytosol;cardiac muscle tissue morphogenesis;cation homeostasis;cation transport;cell activation;cell proliferation;cell surface receptor linked signaling pathway;cellular calcium ion homeostasis;cellular cation h…	activin binding;binding;calcium channel inhibitor activity;calcium channel regulator activity;catalytic activity;channel inhibitor activity;channel regulator activity;cis-trans isomerase activity;drug binding;FK506 binding;identical protein binding;ion channel binding;ion channel inhibitor activity;isomerase activity;macrolide binding;molecular transducer activity;peptidyl-prolyl cis-trans isomer…	axon part;axon terminus;cell part;cell projection part;contractile fiber part;cytoplasm;cytoplasmic part;cytosol;endoplasmic reticulum membrane;endoplasmic reticulum part;extracellular membrane-bounded organelle;extracellular organelle;extracellular region part;extracellular vesicular exosome;intracellular organelle part;intracellular part;membrane;membrane part;membrane-bounded organelle;membran…		FKBP_C	6	6	6	58.3	58.3	58.3	11.922	0	16.125	2629300000	48	0.0436494	0.93389	0.12947		0.116425	0.88594	0.132536	1.28351		1.65604		P26883;F6X9I3	P26883;F6X9I3	Peptidyl-prolyl cis-trans isomerase FKBP1A;Peptidyl-prolyl cis-trans isomerase	Fkbp1a
25.1082	26.0379	23.1863	24.7802	22.2598	25.2547	25.4582	25.2816	25.3784	22.0858	25.0454	25.1547					biological regulation;carbohydrate transport;cell communication;cell differentiation;cell surface receptor linked signaling pathway;cellular developmental process;cellular process;cellular response to chemical stimulus;cellular response to endogenous stimulus;cellular response to external stimulus;cellular response to extracellular stimulus;cellular response to growth factor stimulus;cellular res…	adenyl nucleotide binding;adenyl ribonucleotide binding;ATP binding;binding;catalytic activity;enzyme binding;ion channel binding;kinase activity;non-membrane spanning protein tyrosine kinase activity;nucleotide binding;phosphotransferase activity, alcohol group as acceptor;protein binding;protein kinase activity;protein tyrosine kinase activity;purine nucleotide binding;purine ribonucleoside tri…	actin filament;adherens junction;anchoring junction;cell junction;cell part;cell-substrate adherens junction;cell-substrate junction;cytoplasm;cytoplasmic part;cytoskeletal part;cytosol;extracellular membrane-bounded organelle;extracellular organelle;extracellular region part;extracellular vesicular exosome;extrinsic to internal side of plasma membrane;extrinsic to membrane;extrinsic to plasma me…	Adherens junction;Tight junction	Pkinase_Tyr;SH2;SH3_1	7	5	5	16.5	12.4	12.4	60.629	0	7.1871	567580000	10	-4.34294e-08	1	0		0	0.563517	0.280906	1.27747		1.15448		Q3TJI7;Q04736	Q3TJI7;Q04736	Non-specific protein-tyrosine kinase;Tyrosine-protein kinase Yes	Yes1
23.9566	23.8923	24.08	24.322	24.1455	24.0251	25.0357	24.3679	24.3347	24.1045	21.4602	24.3926					cellular component organization;cellular component organization at cellular level;cellular component organization or biogenesis;cellular component organization or biogenesis at cellular level;cellular macromolecule metabolic process;cellular membrane fusion;cellular membrane organization;cellular metabolic process;cellular process;cellular protein metabolic process;cristae formation;inner mitocho…	adenyl nucleotide binding;adenyl ribonucleotide binding;ATP binding;binding;catalytic activity;cation binding;endopeptidase activity;hydrolase activity;ion binding;metal ion binding;metalloendopeptidase activity;metallopeptidase activity;nucleotide binding;peptidase activity;peptidase activity, acting on L-amino acid peptides;purine nucleotide binding;purine ribonucleoside triphosphate binding;pu…	cell part;cytoplasmic part;integral to membrane;intracellular membrane-bounded organelle;intracellular organelle;intracellular organelle part;intracellular part;intrinsic to membrane;membrane;membrane part;membrane-bounded organelle;mitochondrial membrane;mitochondrial part;mitochondrion;organelle;organelle membrane;organelle part		AAA;FtsH_ext;Peptidase_M41	7	5	5	12.5	10.1	10.1	87.046	0	18.287	252630000	12	0.853622	0.284204	-0.187916		-0.928928	0.585404	0.26733	1.26033		1.18823		Q920A7;Q920A7-2	Q920A7;Q920A7-2	AFG3-like protein 1	Afg3l1
23.093	23.7401	22.3265	23.4561	24.2383	22.8543	24.2671	24.3653	24.7206	24.3601	21.4507	23.7648					biological regulation;regulation of biological process;regulation of biosynthetic process;regulation of cellular biosynthetic process;regulation of cellular macromolecule biosynthetic process;regulation of cellular metabolic process;regulation of cellular process;regulation of gene expression;regulation of macromolecule biosynthetic process;regulation of macromolecule metabolic process;regulation…	binding;cation binding;ion binding;metal ion binding;nucleic acid binding	cell part;intracellular		KRAB	3	3	1	10.2	10.2	2.8	50.985	0	3.7262	228850000	11	-4.34294e-08	1	0		0	0.631691	0.238364	1.25911		1.26164		J3QK55;J3KMG5;A0A087WRR3;A0A087WQD2;F6T2D2;Q3UQ14;G3X904;D3Z5L4	J3QK55;J3KMG5		2010315B03Rik
23.2069	22.6598	23.1437	25.5865	25.9342	25.6639	23.7299	23.6863	23.6282	23.3145	22.2437	21.7113	+	CANX_CTRL			biological regulation;positive regulation of biological process;positive regulation of cellular component biogenesis;positive regulation of cellular component organization;positive regulation of cellular process;positive regulation of developmental process;positive regulation of nervous system development;positive regulation of synapse assembly;regulation of biological process;regulation of cellu…		cell part;cell surface;cytoplasm;cytoplasmic part;endoplasmic reticulum;integral to membrane;intracellular membrane-bounded organelle;intracellular organelle;intracellular part;intrinsic to membrane;membrane;membrane part;membrane-bounded organelle;organelle;plasma membrane		LRR_8;LRRNT	9	9	9	29.6	29.6	29.6	46.451	0	22.907	317170000	25	3.75406	0	-2.72474	+	-9.01017	1.2506	0.0565596	1.25836		2.19855		Q9Z0L0	Q9Z0L0	Trophoblast glycoprotein	Tpbg
21.3655	23.4419	23.9264	24.4687	22.0025	24.0918	24.6912	24.7576	24.3998	24.6269	21.0753	24.3752					cellular macromolecule metabolic process;cellular metabolic process;cellular nitrogen compound metabolic process;cellular process;macromolecule metabolic process;macromolecule methylation;macromolecule modification;metabolic process;methylation;ncRNA metabolic process;ncRNA processing;nitrogen compound metabolic process;nucleic acid metabolic process;nucleobase-containing compound metabolic proce…	binding;catalytic activity;methyltransferase activity;nucleic acid binding;RNA binding;RNA methyltransferase activity;S-adenosylmethionine-dependent methyltransferase activity;transferase activity;transferase activity, transferring one-carbon groups;tRNA (guanine) methyltransferase activity;tRNA (guanine-N7-)-methyltransferase activity;tRNA binding;tRNA methyltransferase activity	cell part;cytoplasm;cytoplasmic part;intracellular membrane-bounded organelle;intracellular non-membrane-bounded organelle;intracellular organelle;intracellular organelle part;intracellular part;macromolecular complex;membrane-bounded organelle;methyltransferase complex;non-membrane-bounded organelle;nuclear part;nucleolus;nucleoplasm;nucleus;organelle;organelle part;protein complex;tRNA methyltr…		Methyltransf_4	5	5	5	24.6	24.6	24.6	25.839	0	3.7576	228610000	6	-4.34294e-08	1	0		0	0.474186	0.354732	1.25702		1.00602		D3Z7D2;Q9Z120	D3Z7D2;Q9Z120	tRNA (guanine-N(7)-)-methyltransferase	Mettl1
23.3314	24.1865	23.7074	22.9345	23.8539	22.8389	23.6317	25.2662	25.3931	23.4173	23.3677	23.7362					biological regulation;biosynthetic process;cellular biosynthetic process;cellular macromolecule biosynthetic process;cellular macromolecule metabolic process;cellular metabolic process;cellular nitrogen compound metabolic process;cellular process;macromolecule biosynthetic process;macromolecule metabolic process;metabolic process;nitrogen compound metabolic process;nucleic acid metabolic process;…		cell part;intracellular organelle part;intracellular part;macromolecular complex;mediator complex;nuclear part;nucleoplasm;nucleoplasm part;organelle part;protein complex		Med29	4	4	4	36.2	36.2	36.2	21.011	0	5.6472	230540000	7	0.583252	0.217331	0.532671		1.04995	1.01906	0.09562	1.25656		1.85115		Q9DB91	Q9DB91	Mediator of RNA polymerase II transcription subunit 29	Med29
25.6663	26.7548	25.6351	24.7737	26.1705	25.5129	26.7535	28.0903	27.964	26.5669	26.761	25.7116					alcohol biosynthetic process;alcohol metabolic process;biosynthetic process;cellular biosynthetic process;cellular lipid metabolic process;cellular metabolic process;cellular process;cholesterol biosynthetic process;cholesterol metabolic process;dimethylallyl diphosphate biosynthetic process;dimethylallyl diphosphate metabolic process;isoprenoid biosynthetic process;isoprenoid metabolic process;l…	binding;catalytic activity;cation binding;hydrolase activity;intramolecular oxidoreductase activity;intramolecular oxidoreductase activity, transposing C=C bonds;ion binding;isomerase activity;isopentenyl-diphosphate delta-isomerase activity;magnesium ion binding;manganese ion binding;metal ion binding;transition metal ion binding	cell part;cytoplasmic part;intracellular membrane-bounded organelle;intracellular organelle;intracellular part;membrane-bounded organelle;microbody;organelle;peroxisome	Terpenoid backbone biosynthesis	NUDIX	12	12	12	69.6	69.6	69.6	26.289	0	37.361	1426700000	61	0.415254	0.353616	0.533014		0.824882	1.10548	0.0787692	1.25611		1.98028		P58044;G3XA48;H3BLF8;H3BLP1;H3BKD7	P58044;G3XA48	Isopentenyl-diphosphate Delta-isomerase 1	Idi1
23.8505	24.5725	24.1113	23.7704	24.4262	24.2909	23.4203	23.6135	23.8494	21.2334	23.2499	22.7226					biological regulation;biosynthetic process;cell differentiation;cell surface receptor linked signaling pathway;cellular biosynthetic process;cellular developmental process;cellular macromolecule biosynthetic process;cellular macromolecule metabolic process;cellular metabolic process;cellular nitrogen compound metabolic process;cellular process;cellular response to stimulus;developmental process;g…		cell part;intracellular membrane-bounded organelle;intracellular organelle;intracellular part;membrane-bounded organelle;nucleus;organelle		TLE_N;WD40	4	4	4	10	10	10	75.386	0	13.723	205920000	11	0.0178452	0.978939	0.0156142		0.0399625	0.929441	0.120866	1.22576		1.711		F6TS96;Q3TY99;E0CXU1;E0CXS2;E0CY14;F8WIE2;E0CXS9;J3KMT7;Q08122-2;Q08122-1;Q08122;Q08122-4;E0CYM5;E0CY76;E0CYI6	F6TS96;Q3TY99;E0CXU1;E0CXS2;E0CY14;F8WIE2;E0CXS9;J3KMT7;Q08122-2;Q08122-1;Q08122;Q08122-4;E0CYM5;E0CY76	Transducin-like enhancer protein 3	Tle3
26.08	26.2032	26.9205	25.8834	26.2868	26.0677	26.5046	26.2569	25.6171	22.5092	25.8654	26.3591					cotranslational protein targeting to membrane;establishment of localization;establishment of localization in cell;establishment of protein localization;establishment of protein localization in endoplasmic reticulum;establishment of protein localization to organelle;intracellular protein transport;intracellular transport;protein targeting;protein targeting to ER;protein targeting to membrane;prote…	7S RNA binding;binding;endoplasmic reticulum signal peptide binding;nucleic acid binding;peptide binding;RNA binding;signal sequence binding	cell part;cytoplasm;cytoplasmic part;extracellular membrane-bounded organelle;extracellular organelle;extracellular region part;extracellular vesicular exosome;intercellular bridge;intracellular membrane-bounded organelle;intracellular non-membrane-bounded organelle;intracellular organelle;intracellular organelle part;intracellular part;macromolecular complex;membrane-bounded organelle;membrane-b…	Protein export	SRP14	6	6	6	56.4	56.4	56.4	12.51	0	25.434	1022600000	28	0.488694	0.347494	0.321899		0.832135	0.417985	0.409951	1.215		0.908059		P16254;A2AUM6	P16254;A2AUM6	Signal recognition particle 14 kDa protein;Signal recognition particle 14 kDa protein, N-terminally processed	Srp14
24.211	24.7924	23.7082	23.7896	24.4933	23.6739	24.1286	24.9043	25.2548	23.6747	24.0424	22.9388					biosynthetic process;cellular aromatic compound metabolic process;cellular biosynthetic process;cellular macromolecule metabolic process;cellular metabolic process;cellular nitrogen compound biosynthetic process;cellular nitrogen compound metabolic process;cellular process;cellular protein metabolic process;cofactor biosynthetic process;cofactor metabolic process;heterocycle biosynthetic process;…	catalytic activity;hydroxymethylbilane synthase activity;transferase activity;transferase activity, transferring alkyl or aryl (other than methyl) groups		Porphyrin and chlorophyll metabolism	Porphobil_deam;Porphobil_deamC	9	9	9	33.7	33.7	33.7	37.78	0	24.26	278970000	23	0.245899	0.644801	0.251621		0.498679	1.22379	0.0605621	1.21059		2.14372		P22907-2;P22907	P22907-2;P22907	Porphobilinogen deaminase	Hmbs
24.4165	24.5499	23.0058	24.824	25.8039	25.051	24.8328	24.5062	24.349	24.1182	24.117	21.8251	+	CANX_CTRL				catalytic activity;hydrolase activity	cell part;cytoplasmic part;intracellular membrane-bounded organelle;intracellular organelle;intracellular part;membrane-bounded organelle;mitochondrion;organelle		Abhydrolase_6	4	4	4	31.3	31.3	31.3	33.56	0	20.151	353960000	15	1.00662	0.0434428	-1.23557		-1.828	0.710422	0.20187	1.20918		1.37824		Q8K4F5;D3YYK0;A0A0J9YU40	Q8K4F5;D3YYK0	Alpha/beta hydrolase domain-containing protein 11	Abhd11
24.1551	24.9668	22.2497	24.705	25.9518	23.969	24.3729	25.9841	26.1218	24.2041	24.2491	24.4027					apoptotic mitochondrial changes;biological regulation;cell death;cellular component organization;cellular component organization at cellular level;cellular component organization or biogenesis;cellular component organization or biogenesis at cellular level;cellular macromolecule metabolic process;cellular membrane organization;cellular metabolic process;cellular process;cellular protein metabolic…	binding;catalytic activity;cis-trans isomerase activity;cyclosporin A binding;drug binding;isomerase activity;peptide binding;peptidyl-prolyl cis-trans isomerase activity	cell part;cytoplasmic part;intracellular membrane-bounded organelle;intracellular organelle;intracellular organelle lumen;intracellular organelle part;intracellular part;macromolecular complex;membrane;membrane part;membrane-bounded organelle;membrane-enclosed lumen;mitochondrial inner membrane;mitochondrial matrix;mitochondrial membrane;mitochondrial part;mitochondrial permeability transition po…	Toxoplasmosis	Pro_isomerase	6	5	5	46.1	39.8	39.8	21.737	0	31.593	446980000	15	0.474363	0.245684	-1.08473		-0.993685	1.0034	0.0999455	1.20763		1.81701		Q99KR7	Q99KR7	Peptidyl-prolyl cis-trans isomerase F, mitochondrial	Ppif
24.1106	24.4211	24.4958	24.5192	24.2996	24.7122	24.1121	24.3782	24.8662	21.6499	24.0635	24.032						binding;cation binding;ion binding;metal ion binding;transition metal ion binding;zinc ion binding	cell part;cytoplasm;intracellular membrane-bounded organelle;intracellular organelle;intracellular organelle part;intracellular part;membrane-bounded organelle;nuclear part;nucleoplasm;nucleus;organelle;organelle part		zf-CW	8	8	8	9	9	9	117.33	0	5.1353	292420000	9	0.427636	0.523685	-0.167819		-0.626923	0.657028	0.227991	1.20367		1.29528		Q69ZX6	Q69ZX6	MORC family CW-type zinc finger protein 2A	Morc2a
21.5898	21.421	22.346	21.9389	21.9733	22.0374	23.6708	23.2147	22.0958	21.9094	21.5986	21.9476					anatomical structure development;anatomical structure morphogenesis;biological regulation;cell development;cell differentiation;cellular component organization;cellular component organization at cellular level;cellular component organization or biogenesis;cellular component organization or biogenesis at cellular level;cellular developmental process;cellular process;cellular response to alkaloid;c…	binding;calcium ion binding;cation binding;ion binding;metal ion binding				1	1	1	3.4	3.4	3.4	62.445	0	5.41	37091000	8	-4.34294e-08	1	0		0	1.14957	0.0733569	1.17521		2.02357		D3Z2R5	D3Z2R5		Sepn1
26.2227	26.3465	26.804	26.1858	26.3018	26.4315	25.787	25.7422	25.489	22.3477	25.5568	25.5908					acylglycerol catabolic process;acylglycerol metabolic process;adult behavior;adult locomotory behavior;adult walking behavior;behavior;catabolic process;cellular catabolic process;cellular lipid catabolic process;cellular lipid metabolic process;cellular metabolic process;cellular process;glycerol ether catabolic process;glycerol ether metabolic process;glycerolipid catabolic process;glycerolipid…	acylglycerol lipase activity;carboxylic ester hydrolase activity;catalytic activity;hydrolase activity;hydrolase activity, acting on ester bonds;lipase activity	alpha-amino-3-hydroxy-5-methyl-4-isoxazolepropionic acid selective glutamate receptor complex;cell part;cytoplasmic part;integral to membrane;intracellular membrane-bounded organelle;intracellular organelle;intracellular part;intrinsic to membrane;ionotropic glutamate receptor complex;macromolecular complex;membrane part;membrane-bounded organelle;mitochondrion;organelle;plasma membrane part;prot…		Abhydrolase_5	8	8	8	31.2	31.2	31.2	45.269	0	33.045	978900000	35	0.326625	0.626706	0.15135		0.521	0.471356	0.356253	1.17432		0.995688		Q99LR1;D6RFU2;D6RI21;Q99LR1-2;F7BHM8	Q99LR1;D6RFU2;D6RI21	Monoacylglycerol lipase ABHD12	Abhd12
23.7291	22.7111	23.1529	24.2247	24.0767	23.735	23.4166	23.3793	24.589	22.3699	23.6336	21.8751	+	CANX_CTRL			anatomical structure development;anatomical structure formation involved in morphogenesis;atrial septum development;biological regulation;calcium ion homeostasis;calcium-mediated signaling;cardiac muscle contraction;cardiac septum development;cation homeostasis;cell junction assembly;cell junction organization;cell-cell junction assembly;cell-cell junction organization;cellular calcium ion homeos…	ATPase binding;binding;binding, bridging;channel regulator activity;enzyme binding;ion channel binding;potassium channel regulator activity;protein binding;protein binding, bridging;structural constituent of cytoskeleton;structural molecule activity	A band;apical plasma membrane;basolateral plasma membrane;cell junction;cell part;cell projection;cell-cell contact zone;cell-cell junction;contractile fiber part;costamere;cytoplasm;cytoplasmic part;cytoskeleton;integral to membrane;integral to plasma membrane;intercalated disc;intracellular;intracellular non-membrane-bounded organelle;intracellular organelle;intracellular part;intrinsic to memb…		Ank;Ank_2;Death;ZU5	7	6	6	2.5	2.3	2.3	426.26	0	23.167	155000000	8	1.16586	0.0379367	-0.814412		-1.90073	0.824074	0.157164	1.16876		1.54362		Q8C8R3;Q8C8R3-2;Q8C8R3-4;S4R2F3;Q8C8R3-5;S4R2T7;Q8C8R3-3;S4R1J9;S4R1I1;S4R2D6;Q8C8R3-8;Q8C8R3-7;Q8C8R3-6;S4R1B7;S4R1M4	Q8C8R3;Q8C8R3-2;Q8C8R3-4;S4R2F3;Q8C8R3-5;S4R2T7;Q8C8R3-3	Ankyrin-2	Ank2
22.3494	23.3176	22.2515	23.0123	22.2889	21.4658	23.6715	23.5127	23.6247	21.3924	23.3022	22.6125					cellular macromolecule metabolic process;cellular metabolic process;cellular nitrogen compound metabolic process;cellular process;macromolecule metabolic process;metabolic process;ncRNA metabolic process;ncRNA processing;nitrogen compound metabolic process;nucleic acid metabolic process;nucleobase-containing compound metabolic process;primary metabolic process;RNA metabolic process;RNA processing…	catalytic activity;endonuclease activity;endonuclease activity, active with either ribo- or deoxyribonucleic acids and producing 5'-phosphomonoesters;endoribonuclease activity;endoribonuclease activity, producing 5'-phosphomonoesters;hydrolase activity;hydrolase activity, acting on ester bonds;nuclease activity;ribonuclease activity;ribonuclease P activity;tRNA-specific ribonuclease activity	cell part;cytoplasmic part;intracellular membrane-bounded organelle;intracellular non-membrane-bounded organelle;intracellular organelle;intracellular organelle part;intracellular part;macromolecular complex;membrane-bounded organelle;mitochondrial part;mitochondrial ribonuclease P complex;non-membrane-bounded organelle;nuclear part;nucleolus;nucleus;organelle;organelle part;ribonuclease P comple…	Ribosome biogenesis in eukaryotes;RNA transport	Alba	2	2	2	18.6	18.6	18.6	15.777	0	3.7323	119450000	7	-4.34294e-08	1	0		0	0.976176	0.109375	1.16728		1.76773		Q9DCH2	Q9DCH2	Ribonuclease P protein subunit p20	Pop7
21.7287	23.7478	22.5976	24.1902	23.7246	24.0669	24.3479	23.9543	23.9378	21.4614	23.4413	23.8448	+	CANX_CTRL			apoptosis;cell death;cellular component organization;cellular component organization at cellular level;cellular component organization or biogenesis;cellular component organization or biogenesis at cellular level;cellular macromolecule metabolic process;cellular metabolic process;cellular process;cellular protein metabolic process;chromatin modification;chromatin organization;chromosome organizat…	binding;histone binding;methylated histone residue binding;protein binding			WD40	3	3	3	9.2	9.2	9.2	39.79	0	4.3391	182300000	9	1.01713	0.0409305	-1.30257		-1.85792	0.710225	0.203754	1.16416		1.3719		Q8BGF3	Q8BGF3	WD repeat-containing protein 92	Wdr92
25.058	25.2645	25.1761	24.9004	24.936	24.5079	24.7434	25.0972	25.2913	24.6532	21.8284	25.1689					biological regulation;biosynthetic process;blastocyst growth;cell differentiation;cell fate commitment;cell fate commitment involved in formation of primary germ layers;cell surface receptor linked signaling pathway;cellular biosynthetic process;cellular component organization;cellular component organization at cellular level;cellular component organization or biogenesis;cellular component organi…	basal RNA polymerase II transcription machinery binding;basal transcription machinery binding;binding;enzyme binding;protein binding;protein domain specific binding;RNA polymerase binding;RNA polymerase core enzyme binding;RNA polymerase II core binding;SH2 domain binding	Cdc73/Paf1 complex;cell part;chromatin;chromosomal part;intracellular membrane-bounded organelle;intracellular organelle;intracellular organelle part;intracellular part;macromolecular complex;membrane-bounded organelle;nuclear body;nuclear part;nuclear speck;nucleoplasm part;nucleus;organelle;organelle part;protein complex;transcription elongation factor complex;transcriptionally active chromatin		TPR_1;TPR_2	7	7	1	9.4	9.4	1.1	123.86	0	18.194	427940000	17	1.2085	0.0754902	0.384785		1.54144	0.479779	0.353863	1.16048		1.00861		Q62018-3;Q62018	Q62018-3;Q62018	RNA polymerase-associated protein CTR9 homolog	Ctr9
24.4133	24.6375	25.0216	24.8423	25.0349	22.9834	25.1153	24.9952	25.0413	22.5688	24.321	24.8302					carbohydrate metabolic process;catabolic process;cellular carbohydrate metabolic process;cellular catabolic process;cellular macromolecule catabolic process;cellular macromolecule metabolic process;cellular metabolic process;cellular process;cellular protein catabolic process;cellular protein metabolic process;ER-associated protein catabolic process;glycosylation;macromolecule catabolic process;m…	acid-amino acid ligase activity;adenyl nucleotide binding;adenyl ribonucleotide binding;ATP binding;binding;catalytic activity;enzyme binding;identical protein binding;ligase activity;ligase activity, forming carbon-nitrogen bonds;nucleotide binding;protein binding;purine nucleotide binding;purine ribonucleoside triphosphate binding;purine ribonucleotide binding;ribonucleotide binding;small conju…	cell part;cytoplasmic part;cytosol;endoplasmic reticulum;intracellular membrane-bounded organelle;intracellular organelle;intracellular part;membrane-bounded organelle;organelle	Parkinson's disease;Protein processing in endoplasmic reticulum;Ubiquitin mediated proteolysis	UQ_con	4	4	4	44.8	44.8	44.8	18.566	0	9.0004	363240000	15	0.2341	0.627692	0.403908		0.519304	0.767962	0.179442	1.14393		1.4558		Q3U431;P60605;G3UZX2	Q3U431;P60605;G3UZX2	Ubiquitin-conjugating enzyme E2 G2	Ube2g2
25.6903	26.2539	25.539	24.0454	24.7253	24.9931	24.5804	24.3601	24.1768	22.5051	24.9177	22.2756	+	CANX_CTRL			anatomical structure development;cell development;cellular developmental process;cellular process;developmental process;establishment of blood-brain barrier;establishment of glial blood-brain barrier;glial cell development		cell part;cell surface;extracellular membrane-bounded organelle;extracellular organelle;extracellular region part;extracellular vesicular exosome;integral to membrane;intrinsic to membrane;membrane part;membrane-bounded organelle;membrane-bounded vesicle;organelle;vesicle		V-set	5	5	5	15.2	15.2	15.2	49.75	0	10.52	439680000	11	1.59628	0.00851481	1.2398	+	2.71773	0.597732	0.264578	1.13964		1.19578		Q9DBV4;A2AD97	Q9DBV4;A2AD97	Matrix-remodeling-associated protein 8	Mxra8
24.5869	24.3774	25.0399	26.1479	26.6252	26.5525	24.4304	24.3724	24.2784	23.7628	23.9952	21.917	+	CANX_CTRL			2-oxoglutarate metabolic process;alanine catabolic process;alanine metabolic process;amine catabolic process;amine metabolic process;biosynthetic process;carboxylic acid catabolic process;carboxylic acid metabolic process;catabolic process;cellular amine metabolic process;cellular amino acid catabolic process;cellular amino acid metabolic process;cellular catabolic process;cellular ketone metabol…	alanine-oxo-acid transaminase activity;binding;catalytic activity;cofactor binding;L-alanine:2-oxoglutarate aminotransferase activity;pyridoxal phosphate binding;transaminase activity;transferase activity;transferase activity, transferring nitrogenous groups;vitamin B6 binding;vitamin binding	cell part;cytoplasmic part;intracellular membrane-bounded organelle;intracellular organelle;intracellular part;membrane-bounded organelle;mitochondrion;organelle	Alanine, aspartate and glutamate metabolism;Carbon fixation in photosynthetic organisms	Aminotran_1_2	8	8	8	22.8	22.8	22.8	57.943	0	29.819	581800000	15	2.71082	0	-1.77379	+	-5.13408	0.795934	0.17099	1.13534		1.496		Q8BGT5;D6RFQ8	Q8BGT5	Alanine aminotransferase 2	Gpt2
25.5918	24.7747	24.9524	25.0156	24.8031	24.6757	25.0925	24.4673	24.328	22.0803	24.4556	23.9869					amine catabolic process;amine metabolic process;branched chain family amino acid catabolic process;branched chain family amino acid metabolic process;carboxylic acid catabolic process;carboxylic acid metabolic process;catabolic process;cellular amine metabolic process;cellular amino acid catabolic process;cellular amino acid metabolic process;cellular catabolic process;cellular ketone metabolic p…	acyl-CoA dehydrogenase activity;binding;catalytic activity;coenzyme binding;cofactor binding;flavin adenine dinucleotide binding;oxidoreductase activity;oxidoreductase activity, acting on the CH-CH group of donors	cell part;cytoplasmic part;intracellular membrane-bounded organelle;intracellular organelle;intracellular part;membrane-bounded organelle;mitochondrion;organelle	Valine, leucine and isoleucine degradation	Acyl-CoA_dh_1;Acyl-CoA_dh_M;Acyl-CoA_dh_N	6	6	6	25.2	25.2	25.2	45.091	0	24.377	368590000	22	0.441597	0.416597	0.27485		0.748552	0.666134	0.227202	1.12169		1.29906		A0A0R4J0P1;Q9D7B6;D3YTT4	A0A0R4J0P1;Q9D7B6;D3YTT4	Isobutyryl-CoA dehydrogenase, mitochondrial	Acad8
25.5837	24.9932	24.9986	25.1731	26.0724	25.9026	24.2994	24.6804	24.8253	24.2206	24.3393	21.891					alcohol biosynthetic process;alcohol catabolic process;alcohol metabolic process;alditol catabolic process;alditol metabolic process;biosynthetic process;carbohydrate biosynthetic process;carbohydrate catabolic process;carbohydrate metabolic process;catabolic process;cell motility;cellular biosynthetic process;cellular carbohydrate biosynthetic process;cellular carbohydrate catabolic process;cell…	binding;catalytic activity;cation binding;coenzyme binding;cofactor binding;ion binding;L-iditol 2-dehydrogenase activity;metal ion binding;NAD binding;nucleotide binding;oxidoreductase activity;oxidoreductase activity, acting on CH-OH group of donors;oxidoreductase activity, acting on the CH-OH group of donors, NAD or NADP as acceptor;transition metal ion binding;zinc ion binding	cell part;cell projection;cilium;cytoplasmic part;extracellular membrane-bounded organelle;extracellular organelle;extracellular region part;extracellular vesicular exosome;intracellular membrane-bounded organelle;intracellular organelle;intracellular organelle part;intracellular part;membrane;membrane-bounded organelle;membrane-bounded vesicle;mitochondrial membrane;mitochondrial part;mitochondr…	Fructose and mannose metabolism	ADH_N;ADH_zinc_N	7	7	7	35	35	35	38.249	0	31.311	499120000	18	0.707118	0.1568	-0.524188		-1.19573	0.618473	0.25048	1.11806		1.22552		Q64442	Q64442	Sorbitol dehydrogenase	Sord
26.4802	26.1463	26.5633	27.0951	27.268	27.6317	25.4496	25.7424	25.3809	24.9372	24.6955	23.6163	+	CANX_CTRL			biological regulation;cell cycle cytokinesis;cell cycle phase;cell cycle process;cellular component organization;cellular component organization at cellular level;cellular component organization or biogenesis;cellular component organization or biogenesis at cellular level;cellular membrane organization;cellular process;cytokinesis;cytokinesis after mitosis;endocytosis;endosome transport;establish…	binding;lipid binding;phosphatidylinositol binding;phosphatidylinositol-4,5-bisphosphate binding;phospholipid binding	cell body;cell part;cell projection part;clathrin-coated vesicle;coated vesicle;cytoplasmic membrane-bounded vesicle;cytoplasmic part;cytoplasmic vesicle;cytoplasmic vesicle membrane;cytoplasmic vesicle part;endosomal part;endosome;endosome membrane;extracellular membrane-bounded organelle;extracellular organelle;extracellular region part;extracellular vesicular exosome;extrinsic to internal side…		BAR_3_WASP_bdg;PX;SH3_9	17	17	17	29.1	29.1	29.1	67.789	0	52.228	1269700000	52	1.99987	0.004315	-0.93499		-3.08481	1.23624	0.063265	1.108		2.12701		Q8C788;Q91ZR2	Q8C788;Q91ZR2	Sorting nexin;Sorting nexin-18	Snx18
25.1031	26.8743	25.4521	25.6737	26.4563	25.5257	24.6589	26.806	27.4682	25.491	24.8625	25.2901					biological regulation;cation homeostasis;cellular cation homeostasis;cellular chemical homeostasis;cellular divalent inorganic cation homeostasis;cellular homeostasis;cellular ion homeostasis;cellular metal ion homeostasis;cellular process;cellular response to chemical stimulus;cellular response to chromate;cellular response to inorganic substance;cellular response to metal ion;cellular response …	binding;cation binding;copper ion binding;ion binding;metal ion binding;transition metal ion binding;zinc ion binding	cell part;cytoplasm;cytoplasmic part;cytosol;intracellular membrane-bounded organelle;intracellular organelle;intracellular part;lysosome;lytic vacuole;membrane-bounded organelle;nucleus;organelle;perinuclear region of cytoplasm;vacuole	Mineral absorption	Metallothio	3	3	3	42.6	42.6	42.6	6.0181	0	4.2166	990390000	22	0.041838	0.935844	-0.0754013		-0.10563	0.560545	0.292503	1.09649		1.13284		P02802	P02802	Metallothionein-1	Mt1
25.0962	24.8547	25.2043	25.614	25.5248	26.3702	25.7223	25.8183	24.4148	24.0705	24.1887	24.4583	+	CANX_CTRL			acylglycerol biosynthetic process;acylglycerol metabolic process;biosynthetic process;CDP-diacylglycerol biosynthetic process;CDP-diacylglycerol metabolic process;cellular biosynthetic process;cellular lipid metabolic process;cellular metabolic process;cellular process;developmental process;diacylglycerol biosynthetic process;diacylglycerol metabolic process;glycerol ether biosynthetic process;gl…	1-acylglycerol-3-phosphate O-acyltransferase activity;acylglycerol O-acyltransferase activity;catalytic activity;O-acyltransferase activity;transferase activity;transferase activity, transferring acyl groups;transferase activity, transferring acyl groups other than amino-acyl groups	cell part;cytoplasmic part;endoplasmic reticulum;endoplasmic reticulum membrane;endoplasmic reticulum part;integral to membrane;intracellular membrane-bounded organelle;intracellular organelle;intracellular organelle part;intracellular part;intrinsic to membrane;membrane;membrane part;membrane-bounded organelle;organelle;organelle membrane;organelle part	Glycerolipid metabolism;Glycerophospholipid metabolism	Acyltransferase	5	5	5	12.2	12.2	12.2	44.399	0	22.38	597220000	19	1.28027	0.0299322	-0.784616		-2.02526	1.08658	0.0901646	1.0793		1.90355		B0V2Q7;Q3UN02;B0V2Q9	B0V2Q7;Q3UN02	Lysocardiolipin acyltransferase 1	Lclat1
23.8896	24.1827	24.2038	24.297	22.0163	23.6015	23.8464	23.7569	23.5414	21.507	23.2248	23.1779					biological regulation;biosynthetic process;cellular biosynthetic process;cellular component assembly;cellular component assembly at cellular level;cellular component organization;cellular component organization at cellular level;cellular component organization or biogenesis;cellular component organization or biogenesis at cellular level;cellular macromolecular complex assembly;cellular macromolec…	binding;chromatin binding;histone acetyl-lysine binding;histone binding;protein binding	cell part;cytoplasm;intracellular membrane-bounded organelle;intracellular organelle;intracellular part;membrane-bounded organelle;nucleus;organelle		Bromodomain	4	3	3	9.6	7.7	7.7	83.27	0	4.3239	182890000	11	0.504464	0.239902	0.787088		1.00594	0.877621	0.144066	1.07836		1.60435		Q7JJ13-2;Q7JJ13;U3KLT0;I7HPW1;G3UZR9	Q7JJ13-2;Q7JJ13;U3KLT0;I7HPW1	Bromodomain-containing protein 2	Brd2
25.7718	27.4364	26.3445	25.9911	27.0827	25.9535	26.8839	27.9851	28.0385	26.8747	26.8151	26.0991					developmental process		cell part;intracellular membrane-bounded organelle;intracellular organelle;intracellular part;membrane-bounded organelle;nucleus;organelle			6	6	6	59.1	59.1	59.1	16.08	0	40.387	1756000000	38	0.102777	0.846075	0.175101		0.245651	1.08287	0.0926268	1.03954		1.8856		P97825	P97825	Hematological and neurological expressed 1 protein;Hematological and neurological expressed 1 protein, N-terminally processed	Hn1
24.9128	23.5722	23.381	22.9079	21.9778	25.3585	25.9363	27.4307	27.4053	26.0833	26.0246	25.5495					biological regulation;cellular macromolecule metabolic process;cellular metabolic process;cellular nitrogen compound metabolic process;cellular process;macromolecule metabolic process;metabolic process;ncRNA metabolic process;ncRNA processing;negative regulation of catalytic activity;negative regulation of hydrolase activity;negative regulation of molecular function;negative regulation of phospha…		cell part;chromatin;chromosomal part;cytoplasmic part;cytosol;euchromatin;heterochromatin;intracellular membrane-bounded organelle;intracellular non-membrane-bounded organelle;intracellular organelle;intracellular organelle part;intracellular part;macromolecular complex;membrane-bounded organelle;non-membrane-bounded organelle;nuclear part;nucleolus;nucleus;organelle;organelle part;preribosome;pr…		Nop52	16	16	16	39	39	39	80.581	0	33.309	765440000	44	0.184506	0.693457	0.540574		0.44399	0.929578	0.129611	1.03831		1.66914		Q91YK2;F7AGW8	Q91YK2	Ribosomal RNA processing protein 1 homolog B	Rrp1b
23.9064	24.0421	24.4789	23.7743	23.9712	24.1898	24.2415	23.9564	24.0831	23.6373	24.2201	21.3206					biological regulation;biosynthetic process;cellular biosynthetic process;cellular macromolecule biosynthetic process;cellular macromolecule metabolic process;cellular metabolic process;cellular nitrogen compound metabolic process;cellular process;macromolecule biosynthetic process;macromolecule metabolic process;metabolic process;nitrogen compound metabolic process;nucleic acid metabolic process;…				CUE	6	6	6	14.4	14.4	14.4	80.975	0	12.998	236450000	10	0.319609	0.620465	0.164001		0.528513	0.509394	0.333715	1.03432		1.04549		Q91WR3-2;Q91WR3;Q91WR3-3	Q91WR3-2;Q91WR3;Q91WR3-3	Activating signal cointegrator 1 complex subunit 2	Ascc2
25.2686	28.4893	23.1547	25.6075	28.7805	27.3896	27.4613	29.7818	30.1604	28.185	28.9017	27.2257					actin cytoskeleton organization;actin filament organization;actin filament-based process;biological regulation;cellular component organization;cellular component organization at cellular level;cellular component organization or biogenesis;cellular component organization or biogenesis at cellular level;cellular process;cytoskeleton organization;maintenance of location;maintenance of protein locati…		cell part;cytoplasmic part;cytoskeleton;cytosol;intracellular membrane-bounded organelle;intracellular non-membrane-bounded organelle;intracellular organelle;intracellular part;membrane-bounded organelle;non-membrane-bounded organelle;nucleus;organelle	Regulation of actin cytoskeleton	Thymosin	5	5	4	77.3	77.3	77.3	5.0526	0	26.312	5255300000	44	0.377644	0.333732	-1.62167		-0.852428	0.456516	0.378487	1.03033		0.959856		P20065-2;P20065	P20065-2;P20065	Thymosin beta-4;Hematopoietic system regulatory peptide	Tmsb4x
24.5225	24.6807	24.9441	24.0765	23.7847	23.7257	23.7017	24.0358	24.6331	22.025	23.6909	23.5797	+	CANX_CTRL				binding;enzyme binding;phosphatase binding;protein binding	cell part;membrane		KLRAQ;TTKRSYEDQ	6	6	6	11.4	11.4	11.4	88.337	0	12.612	244200000	10	2.18752	0.00349865	0.85348		3.23324	0.7844	0.178213	1.02499		1.45842		Q3TDD9;Q3TDD9-2	Q3TDD9	Protein phosphatase 1 regulatory subunit 21	Ppp1r21
24.5868	23.6863	24.2046	24.2923	24.4889	24.3027	23.9463	24.36	24.0143	23.6157	23.5992	22.0479					biosynthetic process;cellular biosynthetic process;cellular macromolecule biosynthetic process;cellular macromolecule metabolic process;cellular metabolic process;cellular process;cellular protein metabolic process;macromolecule biosynthetic process;macromolecule metabolic process;metabolic process;primary metabolic process;protein metabolic process;translation	structural constituent of ribosome;structural molecule activity	cell part;cytoplasmic part;intracellular membrane-bounded organelle;intracellular organelle;intracellular organelle part;intracellular part;macromolecular complex;membrane;membrane-bounded organelle;mitochondrial part;mitochondrial small ribosomal subunit;mitochondrion;nuclear membrane;nuclear part;organellar small ribosomal subunit;organelle;organelle membrane;organelle part;ribonucleoprotein co…		Ribosomal_S14	4	4	4	26.2	26.2	26.2	14.279	0	4.5572	268010000	11	0.306393	0.603127	-0.202017		-0.548024	0.887062	0.144012	1.01922		1.60402		D3Z2K2;Q9CR88	D3Z2K2;Q9CR88	28S ribosomal protein S14, mitochondrial	Mrps14
27.2486	27.9366	27.25	28.4072	29.3361	28.9043	28.5323	29.0006	29.1353	28.036	28.3808	27.2455	+	CANX_CTRL			biological regulation;carboxylic acid metabolic process;catabolic process;cellular catabolic process;cellular ketone metabolic process;cellular metabolic process;cellular process;cellular response to arsenic-containing substance;cellular response to chemical stimulus;cellular response to inorganic substance;cellular response to stimulus;L-ascorbic acid metabolic process;metabolic process;negative…	antioxidant activity;catalytic activity;disulfide oxidoreductase activity;glutathione dehydrogenase (ascorbate) activity;glutathione disulfide oxidoreductase activity;glutathione transferase activity;methylarsonate reductase activity;oxidoreductase activity;oxidoreductase activity, acting on a sulfur group of donors;oxidoreductase activity, acting on a sulfur group of donors, quinone or similar c…	cell part;cytoplasm;cytoplasmic part;cytosol;extracellular membrane-bounded organelle;extracellular organelle;extracellular region part;extracellular vesicular exosome;intracellular part;membrane-bounded organelle;membrane-bounded vesicle;organelle;vesicle	Drug metabolism - cytochrome P450;Glutathione metabolism;Metabolism of xenobiotics by cytochrome P450	GST_C;GST_N_3	19	19	19	79.2	79.2	79.2	27.497	0	131.84	5392300000	154	1.78485	0.00434761	-1.40414	+	-3.10055	1.23045	0.0683688	1.00197		2.07667		O09131;D3Z1Q9;Q8K2Q2	O09131	Glutathione S-transferase omega-1	Gsto1
24.3548	24.5135	24.3518	22.3818	22.7553	22.3209	24.7919	25.0601	24.9703	22.3304	25.004	24.4879	+	CANX_CTRL			catabolic process;cellular catabolic process;cellular macromolecule catabolic process;cellular macromolecule metabolic process;cellular metabolic process;cellular nitrogen compound metabolic process;cellular process;macromolecule catabolic process;macromolecule metabolic process;metabolic process;mRNA catabolic process;mRNA metabolic process;mRNA processing;nitrogen compound metabolic process;nuc…	binding;nucleic acid binding;protein binding;protein dimerization activity;protein heterodimerization activity;RNA binding	cell part;cytoplasm;intracellular organelle part;intracellular part;macromolecular complex;nuclear part;organelle part;ribonucleoprotein complex;spliceosomal complex	RNA degradation;Spliceosome	LSM	2	2	2	50.5	50.5	50.5	9.9374	0	7.6765	294870000	14	3.71584	0	1.92072	+	7.81053	0.536124	0.3153	0.999981		1.08381		P62322;A0A0N4SUT0;A0A0N4SVK3	P62322;A0A0N4SUT0;A0A0N4SVK3	U6 snRNA-associated Sm-like protein LSm5	Lsm5
22.7665	21.1151	23.0331	22.5157	22.7636	23.5159	23.6874	25.0141	24.7928	23.6029	22.2123	24.6922					anatomical structure development;biological regulation;biosynthetic process;cell cycle arrest;cell cycle process;cellular biosynthetic process;cellular component organization;cellular component organization at cellular level;cellular component organization or biogenesis;cellular component organization or biogenesis at cellular level;cellular localization;cellular macromolecule biosynthetic proces…	binding;catalytic activity;chromatin binding;chromatin DNA binding;core promoter binding;DNA binding;histone methyltransferase activity;histone-lysine N-methyltransferase activity;lysine N-methyltransferase activity;methyltransferase activity;N-methyltransferase activity;nucleic acid binding;protein methyltransferase activity;protein-lysine N-methyltransferase activity;regulatory region DNA bindi…	cell part;chromatin;chromosomal part;cytoplasm;ESC/E(Z) complex;histone methyltransferase complex;intracellular membrane-bounded organelle;intracellular organelle;intracellular organelle part;intracellular part;macromolecular complex;membrane-bounded organelle;methyltransferase complex;nuclear chromatin;nuclear chromosome part;nuclear part;nucleoplasm;nucleoplasm part;nucleus;organelle;organelle …		EZH2_WD-Binding;SET	4	4	4	9.7	9.7	9.7	85.291	0	8.7043	187360000	12	-4.34294e-08	1	0		0	0.53044	0.318216	0.995658		1.07444		Q61188;D3Z774;Q6AXH7;Q61188-2;F6T3Z0;A0A0R4J1C0;P70351	Q61188;D3Z774;Q6AXH7;Q61188-2	Histone-lysine N-methyltransferase EZH2	Ezh2
22.4344	22.4982	22.7127	23.8184	23.6146	24.5241	24.0495	24.1154	24.2676	23.5777	21.7115	24.1609	+	CANX_CTRL				adenyl nucleotide binding;adenyl ribonucleotide binding;ATP binding;binding;catalytic activity;kinase activity;nucleotide binding;phosphotransferase activity, alcohol group as acceptor;protein kinase activity;protein serine/threonine kinase activity;purine nucleotide binding;purine ribonucleoside triphosphate binding;purine ribonucleotide binding;ribonucleotide binding;transferase activity;transf…			RIO1	5	5	5	14.6	14.6	14.6	58.704	0	3.1701	187970000	11	2.1219	0.00105405	-1.43723	+	-3.70306	0.600113	0.268972	0.994093		1.1813		Q9DBU3	Q9DBU3	Serine/threonine-protein kinase RIO3	Riok3
22.848	22.2537	22.4782	24.6483	24.6551	24.6017	24.6093	24.0939	24.3524	22.1051	24.0465	23.9234	+	CANX_CTRL			biosynthetic process;cellular biosynthetic process;cellular component organization;cellular component organization at cellular level;cellular component organization or biogenesis;cellular component organization or biogenesis at cellular level;cellular macromolecule biosynthetic process;cellular macromolecule metabolic process;cellular metabolic process;cellular process;cellular protein metabolic …	structural constituent of ribosome;structural molecule activity	cell part;cytoplasm;cytoplasmic part;intracellular membrane-bounded organelle;intracellular organelle;intracellular organelle part;intracellular part;macromolecular complex;membrane-bounded organelle;mitochondrial part;mitochondrial small ribosomal subunit;mitochondrion;organellar small ribosomal subunit;organelle;organelle part;ribonucleoprotein complex;small ribosomal subunit		Ribosomal_S16	4	4	4	45.2	45.2	45.2	15.192	0	7.8396	249900000	10	3.57443	0	-2.10846	+	-7.69352	0.70261	0.216877	0.993513		1.33356		Q9CPX7	Q9CPX7	28S ribosomal protein S16, mitochondrial	Mrps16
26.3961	26.513	26.5164	26.2754	26.3093	26.1597	26.2932	25.9409	26.1734	24.9917	25.3458	25.0915			+	FAM_WT	biological regulation;carbohydrate metabolic process;cell surface receptor linked signaling pathway;cellular carbohydrate metabolic process;cellular glucan metabolic process;cellular macromolecule metabolic process;cellular metabolic process;cellular polysaccharide metabolic process;cellular process;cellular response to chemical stimulus;cellular response to cytokine stimulus;cellular response to…	binding;ciliary neurotrophic factor receptor activity;ciliary neurotrophic factor receptor binding;cytokine binding;cytokine receptor activity;cytokine receptor binding;growth factor binding;interleukin-6 binding;interleukin-6 receptor activity;leukemia inhibitory factor receptor activity;molecular transducer activity;oncostatin-M receptor activity;protein binding;receptor activity;receptor bindi…	cell body;cell part;cell projection;ciliary neurotrophic factor receptor complex;dendrite;external side of plasma membrane;extracellular membrane-bounded organelle;extracellular organelle;extracellular region part;extracellular space;extracellular vesicular exosome;interleukin-6 receptor complex;macromolecular complex;membrane;membrane part;membrane-bounded organelle;membrane-bounded vesicle;neur…	Cytokine-cytokine receptor interaction;Jak-STAT signaling pathway	fn3;IL6Ra-bind;Lep_receptor_Ig	13	13	13	23.1	23.1	23.1	102.45	0	37.139	958630000	60	1.70995	0.0974333	0.227051		1.41794	2.59376	0.00569767	0.992861		4.00888		Q00560;V9GX00;V9GXT4;V9GXA2;V9GX52	Q00560;V9GX00	Interleukin-6 receptor subunit beta	Il6st
30.1289	30.1992	30.0017	30.3814	30.5242	30.362	29.5252	29.6297	29.7378	28.8837	28.7139	28.3294	+	CANX_CTRL	+	FAM_WT	adipose tissue development;anatomical structure development;brain development;cellular component assembly;cellular component organization;cellular component organization or biogenesis;developmental process;liver development;macromolecular complex assembly;macromolecular complex subunit organization;metanephric proximal convoluted tubule development;organ development;protein complex assembly;prote…	acetyl-CoA C-acetyltransferase activity;acetyl-CoA C-acyltransferase activity;acetyltransferase activity;binding;C-acetyltransferase activity;C-acyltransferase activity;catalytic activity;cation binding;coenzyme binding;cofactor binding;ion binding;metal ion binding;transferase activity;transferase activity, transferring acyl groups;transferase activity, transferring acyl groups other than amino-…	cell part;cytoplasmic part;extracellular membrane-bounded organelle;extracellular organelle;extracellular region part;extracellular vesicular exosome;intracellular membrane-bounded organelle;intracellular organelle;intracellular organelle lumen;intracellular organelle part;intracellular part;membrane;membrane-bounded organelle;membrane-bounded vesicle;membrane-enclosed lumen;mitochondrial inner m…	Benzoate degradation;Butanoate metabolism;Carbon fixation pathways in prokaryotes;Fatty acid metabolism;Glyoxylate and dicarboxylate metabolism;Lysine degradation;Propanoate metabolism;Pyruvate metabolism;Synthesis and degradation of ketone bodies;Terpenoid backbone biosynthesis;Tryptophan metabolism;Two-component system;Valine, leucine and isoleucine degradation	Thiolase_C;Thiolase_N	24	24	24	68.6	68.6	68.6	44.816	0	245.58	13807000000	244	1.81082	0.0480959	-0.312633		-1.76461	2.31475	0.00861972	0.988562		3.59381		Q8QZT1	Q8QZT1	Acetyl-CoA acetyltransferase, mitochondrial	Acat1
24.6257	24.5085	24.6983	24.6983	24.5008	24.7212	24.1341	24.2668	24.3614	21.1756	24.6143	24.0071					alcohol biosynthetic process;alcohol metabolic process;amino sugar biosynthetic process;amino sugar metabolic process;anatomical structure development;biosynthetic process;carbohydrate biosynthetic process;carbohydrate metabolic process;cellular biosynthetic process;cellular carbohydrate biosynthetic process;cellular carbohydrate metabolic process;cellular macromolecule metabolic process;cellular…	binding;catalytic activity;cation binding;intramolecular transferase activity;intramolecular transferase activity, phosphotransferases;ion binding;isomerase activity;magnesium ion binding;metal ion binding;phosphoacetylglucosamine mutase activity;phosphoglucomutase activity	cell part;cytoplasmic part;cytosol;intracellular part	Amino sugar and nucleotide sugar metabolism	PGM_PMM_I;PGM_PMM_II;PGM_PMM_IV	7	7	7	21.4	21.4	21.4	54.989	0	11.808	321480000	13	0.119565	0.911841	-0.0292543		-0.154637	0.393026	0.447726	0.988441		0.850865		Q8BWW3;Q9CYR6	Q8BWW3;Q9CYR6	Phosphoacetylglucosamine mutase	Pgm3
30.089	30.1926	29.871	30.1104	30.5853	30.2072	30.3976	30.1828	30.1037	29.5861	29.3482	28.7895			+	FAM_WT	adipose tissue development;anatomical structure development;biological regulation;brain development;catabolic process;cellular catabolic process;cellular ketone body metabolic process;cellular ketone metabolic process;cellular metabolic process;cellular process;developmental process;heart development;ketone body catabolic process;ketone catabolic process;metabolic process;organ development;positi…	3-oxoacid CoA-transferase activity;catalytic activity;CoA-transferase activity;transferase activity;transferase activity, transferring sulfur-containing groups	cell part;cytoplasmic part;intracellular membrane-bounded organelle;intracellular organelle;intracellular organelle lumen;intracellular organelle part;intracellular part;membrane-bounded organelle;membrane-enclosed lumen;mitochondrial matrix;mitochondrial part;mitochondrion;organelle;organelle lumen;organelle part	Butanoate metabolism;Synthesis and degradation of ketone bodies;Valine, leucine and isoleucine degradation	CoA_trans	30	30	30	71.3	71.3	71.3	55.988	0	323.31	15272000000	304	0.653382	0.291407	-0.250082		-0.915574	1.76227	0.0272757	0.986782		2.80411		Q9D0K2;Q3UJQ9	Q9D0K2;Q3UJQ9	Succinyl-CoA:3-ketoacid coenzyme A transferase 1, mitochondrial;Succinyl-CoA:3-ketoacid-coenzyme A transferase	Oxct1
27.3788	27.8746	27.3532	26.4941	27.2759	27.1068	26.3244	25.9654	25.9961	25.3702	25.8234	24.1324							cell part;cytoplasmic part;intracellular membrane-bounded organelle;intracellular organelle;intracellular part;membrane-bounded organelle;mitochondrion;organelle		DJ-1_PfpI	10	10	10	57.1	57.1	57.1	28.09	0	53.496	1497300000	64	0.922978	0.0892593	0.576618		1.47144	0.887106	0.146319	0.986601		1.59578		Q9D172	Q9D172	ES1 protein homolog, mitochondrial	D10Jhu81e
30.7276	31.0918	30.6147	29.6563	30.15	30.0495	29.2575	29.5787	30.1381	28.8068	29.2787	27.9321	+	CANX_CTRL				binding;enzyme binding;kinase binding;protein binding;protein kinase binding;protein kinase C binding	adherens junction;anchoring junction;cell cortex;cell junction;cell part;cell-substrate adherens junction;cell-substrate junction;centrosome;cytoplasm;cytoplasmic part;cytoskeletal part;extracellular membrane-bounded organelle;extracellular organelle;extracellular region part;extracellular vesicular exosome;female germ cell nucleus;focal adhesion;germ cell nucleus;germinal vesicle;intracellular m…	Fc gamma R-mediated phagocytosis	MARCKS	19	19	19	72.2	72.2	72.2	29.661	0	140.61	14550000000	155	1.83703	0.00748319	0.859455		2.78723	0.980815	0.117057	0.985558		1.72614		P26645	P26645	Myristoylated alanine-rich C-kinase substrate	Marcks
23.967	23.9721	24.979	23.5451	23.6524	23.7698	23.7124	24.5694	24.892	22.8901	23.6492	23.6886					cellular process;establishment of localization;establishment of localization in cell;establishment of protein localization;establishment of protein localization in Golgi;establishment of protein localization in membrane;establishment of protein localization in plasma membrane;establishment of protein localization to organelle;Golgi vesicle transport;intracellular protein transport;intracellular t…	binding;ion channel binding;protein binding	cell part;coated vesicle;COPI-coated vesicle;cytoplasmic membrane-bounded vesicle;cytoplasmic part;cytoplasmic vesicle;Golgi apparatus part;Golgi-associated vesicle;intracellular membrane-bounded organelle;intracellular organelle;intracellular organelle part;intracellular part;membrane-bounded organelle;membrane-bounded vesicle;organelle;organelle part;vesicle		Pacs-1	5	5	5	7.5	7.5	7.5	104.83	0	4.1572	231410000	12	0.884067	0.0892189	0.650265		1.46895	1.05461	0.0989774	0.981941		1.82689		Q8K212	Q8K212	Phosphofurin acidic cluster sorting protein 1	Pacs1
25.8015	25.7936	25.9061	24.8484	24.6012	24.4342	25.7078	25.5889	25.4166	23.0913	25.5139	25.1748	+	CANX_CTRL			5-phosphoribose 1-diphosphate biosynthetic process;5-phosphoribose 1-diphosphate metabolic process;alcohol biosynthetic process;alcohol metabolic process;AMP biosynthetic process;AMP metabolic process;anatomical structure morphogenesis;biosynthetic process;carbohydrate biosynthetic process;carbohydrate metabolic process;cellular biosynthetic process;cellular carbohydrate biosynthetic process;cell…	adenyl nucleotide binding;adenyl ribonucleotide binding;ADP binding;AMP binding;ATP binding;binding;carbohydrate binding;catalytic activity;cation binding;diphosphotransferase activity;GDP binding;guanyl nucleotide binding;guanyl ribonucleotide binding;identical protein binding;ion binding;kinase activity;magnesium ion binding;metal ion binding;nucleotide binding;protein binding;protein dimerizat…	extracellular membrane-bounded organelle;extracellular organelle;extracellular region part;extracellular vesicular exosome;macromolecular complex;membrane-bounded organelle;membrane-bounded vesicle;organelle;protein complex;ribose phosphate diphosphokinase complex;vesicle	Pentose phosphate pathway;Purine metabolism	Pribosyl_synth;Pribosyltran_N	14	3	3	49.7	17.3	17.3	34.786	0	17.411	566410000	23	3.18104	0	1.20585	+	5.34366	0.57061	0.291842	0.977737		1.1342		Q9CS42	Q9CS42	Ribose-phosphate pyrophosphokinase 2	Prps2
28.7222	30.2075	28.3926	29.4256	30.7101	29.7208	28.6457	29.6083	29.6739	28.6523	28.3749	27.9719					amine metabolic process;anatomical structure development;anatomical structure morphogenesis;biological regulation;carboxylic acid metabolic process;cell communication;cell development;cell proliferation;cellular amine metabolic process;cellular amino acid metabolic process;cellular developmental process;cellular ketone metabolic process;cellular metabolic process;cellular modified amino acid meta…	binding;catalytic activity;dinitrosyl-iron complex binding;drug binding;enzyme binding;enzyme regulator activity;glutathione transferase activity;JUN kinase binding;kinase binding;kinase regulator activity;protein binding;protein kinase binding;S-nitrosoglutathione binding;transferase activity;transferase activity, transferring alkyl or aryl (other than methyl) groups	cell part;cytoplasm;cytoplasmic part;cytosol;extracellular membrane-bounded organelle;extracellular organelle;extracellular region part;extracellular space;extracellular vesicular exosome;intracellular;intracellular membrane-bounded organelle;intracellular organelle;intracellular part;macromolecular complex;membrane;membrane-bounded organelle;membrane-bounded vesicle;mitochondrion;nucleus;organel…	Drug metabolism - cytochrome P450;Glutathione metabolism;Metabolism of xenobiotics by cytochrome P450	GST_C;GST_N	12	12	12	68.1	68.1	68.1	23.609	0	244.83	10243000000	110	0.54976	0.202615	-0.844782		-1.08301	1.18712	0.0767627	0.976265		2.00627		P19157;P46425	P19157	Glutathione S-transferase P 1	Gstp1
23.9321	23.5753	23.8697	23.7399	22.1184	22.7318	24.0536	23.6004	24.3018	23.6837	21.7012	23.6494					actin cytoskeleton organization;actin filament-based process;biological regulation;cellular component organization;cellular component organization at cellular level;cellular component organization or biogenesis;cellular component organization or biogenesis at cellular level;cellular process;cortical actin cytoskeleton organization;cortical cytoskeleton organization;cytoskeleton organization;organ…	1-phosphatidylinositol binding;actin binding;binding;cytoskeletal protein binding;lipid binding;phosphatidylinositol binding;phospholipid binding;protein binding;spectrin binding;structural molecule activity	actin cytoskeleton;cell cortex part;cell part;cortical cytoskeleton;cytoplasmic part;cytoskeleton;extrinsic to membrane;Golgi apparatus;intracellular membrane-bounded organelle;intracellular non-membrane-bounded organelle;intracellular organelle;intracellular part;macromolecular complex;membrane;membrane part;membrane-bounded organelle;non-membrane-bounded organelle;nucleus;organelle;plasma membr…	Tight junction	4_1_CTD;FA;FERM_C;FERM_M;FERM_N;SAB	10	4	4	21.4	11.9	11.9	72.423	0	5.7357	133490000	14	0.892321	0.0685171	0.928974		1.58709	0.639975	0.247249	0.973825		1.23797		A2A839;A2A838;A2A841;P48193;A2A842;P48193-2;A2AD32;F7BUB8;F6S4K9;F7CR30	A2A839;A2A838;A2A841;P48193;A2A842;P48193-2;A2AD32;F7BUB8	Protein 4.1	Epb4.1;Epb41
29.7799	29.7734	29.8487	29.7922	29.7121	29.7272	30.1548	30.198	30.1817	29.213	29.2192	29.1836			+	FAM_WT	anatomical structure morphogenesis;behavior;biological adhesion;biological regulation;cell adhesion;cell differentiation;cell migration;cell morphogenesis;cell morphogenesis involved in differentiation;cell motility;cell projection organization;cell-cell adhesion;cell-substrate adhesion;cellular component morphogenesis;cellular component movement;cellular component organization;cellular component…	binding;enzyme binding;extracellular matrix structural constituent;glycolipid binding;glycosphingolipid binding;integrin binding;lipid binding;protein binding;protein complex binding;receptor binding;sphingolipid binding;structural molecule activity	basal lamina;basement membrane;cell part;cytoplasmic part;extracellular matrix;extracellular matrix part;extracellular membrane-bounded organelle;extracellular organelle;extracellular region;extracellular region part;extracellular space;extracellular vesicular exosome;intracellular part;laminin complex;laminin-1 complex;laminin-10 complex;laminin-2 complex;laminin-8 complex;macromolecular complex…	Amoebiasis;ECM-receptor interaction;Focal adhesion;Pathways in cancer;Small cell lung cancer;Toxoplasmosis	Laminin_EGF;Laminin_N	58	58	58	40.4	40.4	40.4	202.44	0	323.31	12551000000	424	0.759494	0.711476	0.0568364		0.422842	6.28403	0	0.972958		8.33713		E9QN70;P02469;E9PYT5	E9QN70;P02469	Laminin subunit beta-1	Lamb1
26.4627	26.4349	26.2017	26.075	25.9883	26.144	26.3001	26.4406	26.2515	25.371	25.7079	25.0028			+	FAM_WT	alcohol metabolic process;biosynthetic process;cholesterol biosynthetic process;cholesterol metabolic process;lipid biosynthetic process;lipid metabolic process;metabolic process;primary metabolic process;small molecule metabolic process;steroid biosynthetic process;steroid metabolic process;sterol biosynthetic process;sterol metabolic process	catalytic activity;intramolecular transferase activity;isomerase activity;lanosterol synthase activity;oxidosqualene cyclase activity	cell part;cytoplasmic part;endoplasmic reticulum membrane;endoplasmic reticulum part;intracellular organelle part;intracellular part;lipid particle;membrane;membrane part;organelle membrane;organelle part	Steroid biosynthesis	Prenyltrans	10	10	10	18.8	18.8	18.8	83.14	0	30.439	984430000	47	1.464	0.0779263	0.297309		1.53062	1.99557	0.0178451	0.970168		3.11611		Q8BLN5	Q8BLN5	Lanosterol synthase	Lss
22.5884	24.0508	22.5021	24.3731	23.3881	24.266	23.4786	23.9934	25.1658	22.1115	24.1678	23.4483					activation of caspase activity;apoptotic mitochondrial changes;biological regulation;catabolic process;cell migration;cell migration in hindbrain;cell motility;cellular catabolic process;cellular component movement;cellular component organization;cellular component organization at cellular level;cellular component organization or biogenesis;cellular component organization or biogenesis at cellula…	acid-amino acid ligase activity;binding;catalytic activity;cation binding;ion binding;ligase activity;ligase activity, forming carbon-nitrogen bonds;metal ion binding;NEDD8 ligase activity;small conjugating protein ligase activity;transition metal ion binding;zinc ion binding	cell part;Cul2-RING ubiquitin ligase complex;Cul3-RING ubiquitin ligase complex;CUL4 RING ubiquitin ligase complex;Cul5-RING ubiquitin ligase complex;Cul7-RING ubiquitin ligase complex;cullin-RING ubiquitin ligase complex;cytoplasm;intracellular membrane-bounded organelle;intracellular organelle;intracellular organelle part;intracellular part;macromolecular complex;membrane-bounded organelle;nucl…	Ubiquitin mediated proteolysis	zf-rbx1	2	2	2	33.6	33.6	33.6	12.707	0	7.2138	269390000	9	-4.34294e-08	1	0		0	0.548548	0.30766	0.970122		1.09938		Q9WTZ1;D3Z392;D3Z497	Q9WTZ1;D3Z392;D3Z497	RING-box protein 2	Rnf7;Gm7075
26.3094	25.8807	26.1218	28.5223	28.6408	28.3652	25.6924	25.5923	25.7986	24.713	25.2357	24.2313	+	CANX_CTRL	+	FAM_WT		binding;catalytic activity;cation binding;ion binding;metal ion binding;oxidoreductase activity;transition metal ion binding;zinc ion binding	cell part;cytoplasmic part;intracellular membrane-bounded organelle;intracellular organelle;intracellular part;membrane-bounded organelle;microbody;mitochondrion;organelle;peroxisome		ADH_N;ADH_zinc_N	15	15	15	48.5	48.5	48.5	40.528	0	44.007	2140400000	66	4.08186	0	-2.40547	+	-9.71762	1.51108	0.0420208	0.967754		2.44342		Q14AZ9;Q8BGC4	Q14AZ9;Q8BGC4	Zinc-binding alcohol dehydrogenase domain-containing protein 2	Zadh2
31.2582	31.2228	31.129	31.2426	31.3286	31.1884	30.7953	30.6661	30.6713	29.9238	30.0514	29.2581			+	FAM_WT	amine biosynthetic process;amine metabolic process;biosynthetic process;carboxylic acid biosynthetic process;carboxylic acid metabolic process;cellular amine metabolic process;cellular amino acid biosynthetic process;cellular amino acid metabolic process;cellular biosynthetic process;cellular component assembly;cellular component organization;cellular component organization or biogenesis;cellular…	binding;catalytic activity;cofactor binding;ornithine-oxo-acid transaminase activity;pyridoxal phosphate binding;transaminase activity;transferase activity;transferase activity, transferring nitrogenous groups;vitamin B6 binding;vitamin binding	cell part;cytoplasmic part;intracellular membrane-bounded organelle;intracellular organelle;intracellular organelle lumen;intracellular organelle part;intracellular part;membrane-bounded organelle;membrane-enclosed lumen;mitochondrial matrix;mitochondrial part;mitochondrion;organelle;organelle lumen;organelle part	Arginine and proline metabolism	Aminotran_3	31	31	31	82.2	82.2	82.2	48.354	0	323.31	27659000000	423	0.372423	0.793287	-0.0499096		-0.319652	1.74601	0.0290052	0.966473		2.765		Q3TG75;P29758	Q3TG75;P29758	Ornithine aminotransferase, mitochondrial	Oat
28.7056	28.89	28.7772	28.2555	28.1306	28.302	27.9249	28.201	28.0786	26.9797	27.2637	27.0805	+	CANX_CTRL	+	FAM_WT	anatomical structure development;biological regulation;bone development;cell growth;cellular component organization;cellular component organization at cellular level;cellular component organization or biogenesis;cellular component organization or biogenesis at cellular level;cellular macromolecule metabolic process;cellular metabolic process;cellular process;cellular protein metabolic process;col…	binding;carboxylic acid binding;catalytic activity;cation binding;ion binding;iron ion binding;L-ascorbic acid binding;metal ion binding;oxidoreductase activity;oxidoreductase activity, acting on paired donors, with incorporation or reduction of molecular oxygen;oxidoreductase activity, acting on paired donors, with incorporation or reduction of molecular oxygen, 2-oxoglutarate as one donor, and …	basement membrane;cell part;cytoplasm;cytoplasmic part;endoplasmic reticulum;extracellular matrix part;extracellular membrane-bounded organelle;extracellular organelle;extracellular region part;extracellular vesicular exosome;intracellular membrane-bounded organelle;intracellular organelle;intracellular part;membrane;membrane-bounded organelle;membrane-bounded vesicle;nucleus;organelle;plasma mem…		2OG-FeII_Oxy_3	22	22	22	45	45	45	84.472	0	90.73	4149400000	138	2.7874	0.00363588	0.561551		3.22416	2.94463	0.00387597	0.960194		4.45984		A6PW84;Q3V1T4;A2A7Q5;Q3V1T4-3;Q3V1T4-2;F2Z499	A6PW84;Q3V1T4;A2A7Q5;Q3V1T4-3;Q3V1T4-2	Prolyl 3-hydroxylase 1	P3h1;Lepre1
23.4618	23.3628	23.117	23.9739	23.5485	23.396	24.0787	24.7177	24.5209	23.3439	23.274	23.8259			+	FAM_WT	alcohol metabolic process;biosynthetic process;cellular biosynthetic process;cellular lipid metabolic process;cellular metabolic process;cellular process;cholesterol biosynthetic process;cholesterol metabolic process;farnesyl diphosphate metabolic process;isoprenoid biosynthetic process;isoprenoid metabolic process;lipid biosynthetic process;lipid metabolic process;metabolic process;organophospha…	catalytic activity;farnesyl-diphosphate farnesyltransferase activity;farnesyltranstransferase activity;oxidoreductase activity;prenyltransferase activity;squalene synthase activity;transferase activity;transferase activity, transferring alkyl or aryl (other than methyl) groups	cell part;cytoplasmic part;endoplasmic reticulum;endoplasmic reticulum membrane;endoplasmic reticulum part;integral to membrane;intracellular membrane-bounded organelle;intracellular organelle;intracellular organelle part;intracellular part;intrinsic to membrane;membrane;membrane part;membrane-bounded organelle;organelle;organelle membrane;organelle part	Steroid biosynthesis	SQS_PSY	5	5	5	15.9	15.9	15.9	48.154	0	10.202	199160000	16	0.743334	0.202671	-0.325631		-1.08174	1.69411	0.030479	0.957831		2.68669		P53798	P53798	Squalene synthase	Fdft1
23.0495	22.3419	22.3585	24.8274	24.7424	25.2043	23.033	23.4762	23.4629	22.4692	22.4278	22.2026	+	CANX_CTRL	+	FAM_WT	biological regulation;cellular component assembly;cellular component organization;cellular component organization or biogenesis;macromolecular complex assembly;macromolecular complex subunit organization;protein complex assembly;protein complex subunit organization;protein homooligomerization;protein oligomerization;regulation of biological process;regulation of cellular process;regulation of G-p…		cell junction;cell part;extracellular membrane-bounded organelle;extracellular organelle;extracellular region part;extracellular vesicular exosome;macromolecular complex;membrane;membrane-bounded organelle;membrane-bounded vesicle;organelle;postsynaptic membrane;presynaptic membrane;protein complex;receptor complex;synapse part;synaptic membrane;vesicle		BTB_2	5	5	5	24.5	24.5	24.5	35.888	0	11.823	178570000	11	2.99371	0	-2.3414	+	-6.27786	2.33439	0.0100457	0.957517		3.57983		A0A0R4J2B2;Q6WVG3;Q8C7J6	A0A0R4J2B2;Q6WVG3	BTB/POZ domain-containing protein KCTD12	Kctd12
22.9137	24.4649	22.2409	30.2642	30.1664	30.3056	30.2791	31.0245	30.721	29.7209	29.7879	29.6476	+	CANX_CTRL	+	FAM_WT	aging;cellular component organization;cellular component organization or biogenesis;cellular macromolecule metabolic process;cellular membrane organization;cellular metabolic process;cellular process;cellular protein metabolic process;chaperone-mediated protein folding;clathrin-mediated endocytosis;developmental process;endocytosis;establishment of localization;macromolecule metabolic process;mem…	binding;calcium ion binding;carbohydrate binding;cation binding;ion binding;metal ion binding	axon;cell body;cell part;cell projection;cell projection cytoplasm;cell projection part;cytoplasmic membrane-bounded vesicle;cytoplasmic part;cytoplasmic vesicle;dendrite cytoplasm;dendritic spine;endoplasmic reticulum;endoplasmic reticulum membrane;endoplasmic reticulum part;ER-mitochondrion membrane contact site;extracellular membrane-bounded organelle;extracellular organelle;extracellular regi…	Antigen processing and presentation;Phagosome;Protein processing in endoplasmic reticulum	Calreticulin	36	36	36	53.1	53.1	53.1	67.277	0	247.55	14748000000	265	3.35921	0	-7.03888	+	-9.26402	1.9125	0.0211902	0.95609		2.98603		Q5SUC3;P35564	Q5SUC3;P35564	Calnexin	Canx
29.195	29.3784	29.4415	28.6075	28.3717	28.6692	29.1903	29.566	29.8819	28.5009	28.6571	28.6209	+	CANX_CTRL	+	FAM_WT	actin cytoskeleton organization;actin filament organization;actin filament-based process;biological regulation;cell communication;cell communication by chemical coupling;cell communication by electrical coupling;cell differentiation;cell proliferation;cellular component organization;cellular component organization at cellular level;cellular component organization or biogenesis;cellular component …	binding;profilin binding;protein binding	actin cytoskeleton;cell cortex;cell junction;cell part;cell-cell junction;cytoplasmic part;cytoskeleton;gap junction;intracellular non-membrane-bounded organelle;intracellular organelle;intracellular part;membrane;non-membrane-bounded organelle;organelle;plasma membrane		Cofilin_ADF	21	21	21	38.9	38.9	38.9	72.544	0	215.85	7623900000	137	2.59853	0.00145156	0.78882		3.63555	2.01176	0.0179054	0.95307		3.12077		A0A0R4J1E3;Q9QXS6-3;Q9QXS6;Q9QXS6-2;F7CPL2	A0A0R4J1E3;Q9QXS6-3;Q9QXS6;Q9QXS6-2	Drebrin	Dbn1
[truncated: 3,934 more rows]
