# Supplementary material for: A selective ER‐phagy exerts procollagen quality control via a Calnexin‐FAM134B complex
Source: EMBO J. 2018 Dec 17;38(2):e99847. doi: 10.15252/embj.201899847 (PMC6331724; doi:10.15252/embj.201899847)
Supplement: Supplementary file 3 — Movie EV1 [file EMBJ-38-e99847-s003.zip]

Archive with 7 entries (4 files):
- MOVIE_EV1/
- MOVIE_EV1/EMBOJ-2018-9984_MovieEV1.mp4
- MOVIE_EV1/Expanded_View_Movie_1.docx
- __MACOSX/
- __MACOSX/MOVIE_EV1/
- __MACOSX/MOVIE_EV1/._EMBOJ-2018-9984_MovieEV1.mp4
- __MACOSX/MOVIE_EV1/._Expanded_View_Movie_1.docx
