# Supplementary material for: A selective ER‐phagy exerts procollagen quality control via a Calnexin‐FAM134B complex
Source: EMBO J. 2018 Dec 17;38(2):e99847. doi: 10.15252/embj.201899847 (PMC6331724; doi:10.15252/embj.201899847)
Supplement: Supplementary file 4 — Movie EV2 [file EMBJ-38-e99847-s004.zip]

Archive with 7 entries (4 files):
- MOVIE_EV2/
- MOVIE_EV2/EMBOJ-2018-9984_MovieEV2.avi
- MOVIE_EV2/Expanded_View_Movie_2.docx
- __MACOSX/
- __MACOSX/MOVIE_EV2/
- __MACOSX/MOVIE_EV2/._EMBOJ-2018-9984_MovieEV2.avi
- __MACOSX/MOVIE_EV2/._Expanded_View_Movie_2.docx
