# Supplementary material for: A selective ER‐phagy exerts procollagen quality control via a Calnexin‐FAM134B complex
Source: EMBO J. 2018 Dec 17;38(2):e99847. doi: 10.15252/embj.201899847 (PMC6331724; doi:10.15252/embj.201899847)
Supplement: Supplementary file 5 — Source Data for Expanded View [file EMBJ-38-e99847-s005.zip]

Archive with 7 entries (6 files):
- Figure_Source_Data_Fig_EV2.pdf
- Figure_Source_Data_Fig_EV4.pdf
- Figure_Source_Data_Fig_EV5.pdf
- __MACOSX/
- __MACOSX/._Figure_Source_Data_Fig_EV2.pdf
- __MACOSX/._Figure_Source_Data_Fig_EV4.pdf
- __MACOSX/._Figure_Source_Data_Fig_EV5.pdf
